# Supplementary material for: Semantic micro-contributions with decentralized nanopublication services
Source: PeerJ Comput Sci. 2021 Mar 8;7:e387. doi: 10.7717/peerj-cs.387 (PMC7959648; doi:10.7717/peerj-cs.387)
Supplement: Supplemental Information 1 — Contains the code and data that was used and generated for the performance evaluation and the usability study. [file peerj-cs-07-387-s001.zip]

Archive with 166 entries (145 files):
- nanobench/
- nanobench/.gitignore
- nanobench/Dockerfile
- nanobench/INSTALL-with-Docker.md
- nanobench/INSTALL.md
- nanobench/TODO.md
- nanobench/NOTES.md
- nanobench/README.md
- nanobench/docker-compose.yml
- nanobench/pom.xml
- nanobench/run.sh
- nanobench/screenshot1.png
- nanobench/screenshot2.png
- nanobench/screenshot3.png
- nanobench/package/
- nanobench/package/.gitignore
- nanobench/package/package.sh
- nanobench/package/run
- nanobench/package/run-under-windows.bat
- nanobench/package/update
- nanobench/package/update-under-windows.bat
- nanobench/src/
- nanobench/src/main/
- nanobench/src/main/java/
- nanobench/src/main/java/org/
- nanobench/src/main/java/org/petapico/
- nanobench/src/main/java/org/petapico/nanobench/
- nanobench/src/main/java/org/petapico/nanobench/ApiAccess.java
- nanobench/src/main/java/org/petapico/nanobench/ApiCall.java
- nanobench/src/main/java/org/petapico/nanobench/IriItem.java
- nanobench/src/main/java/org/petapico/nanobench/IriTextfieldItem.java
- nanobench/src/main/java/org/petapico/nanobench/LiteralTextfieldItem.html
- nanobench/src/main/java/org/petapico/nanobench/LiteralTextfieldItem.java
- nanobench/src/main/java/org/petapico/nanobench/NanopubItem.html
- nanobench/src/main/java/org/petapico/nanobench/NanopubItem.java
- nanobench/src/main/java/org/petapico/nanobench/HomePage.html
- nanobench/src/main/java/org/petapico/nanobench/HomePage.java
- nanobench/src/main/java/org/petapico/nanobench/IriItem.html
- nanobench/src/main/java/org/petapico/nanobench/NanopubResults.java
- nanobench/src/main/java/org/petapico/nanobench/IriTextfieldItem.html
- nanobench/src/main/java/org/petapico/nanobench/OptionalStatementItem.html
- nanobench/src/main/java/org/petapico/nanobench/OptionalStatementItem.java
- nanobench/src/main/java/org/petapico/nanobench/PublishConfirmPage.java
- nanobench/src/main/java/org/petapico/nanobench/PublishForm.html
- nanobench/src/main/java/org/petapico/nanobench/PublishForm.java
- nanobench/src/main/java/org/petapico/nanobench/NanopubElement.java
- nanobench/src/main/java/org/petapico/nanobench/PublishPage.java
- nanobench/src/main/java/org/petapico/nanobench/RestrictedChoiceItem.java
- nanobench/src/main/java/org/petapico/nanobench/NanopubResults.html
- nanobench/src/main/java/org/petapico/nanobench/SearchPage.java
- nanobench/src/main/java/org/petapico/nanobench/StatementItem.html
- nanobench/src/main/java/org/petapico/nanobench/StatementItem.java
- nanobench/src/main/java/org/petapico/nanobench/OrcidLinkingPage.html
- nanobench/src/main/java/org/petapico/nanobench/OrcidLinkingPage.java
- nanobench/src/main/java/org/petapico/nanobench/ProfileIntroItem.html
- nanobench/src/main/java/org/petapico/nanobench/ProfileIntroItem.java
- nanobench/src/main/java/org/petapico/nanobench/ProfileItem.html
- nanobench/src/main/java/org/petapico/nanobench/ProfileItem.java
- nanobench/src/main/java/org/petapico/nanobench/ProfileOrcidLinkItem.html
- nanobench/src/main/java/org/petapico/nanobench/ProfileOrcidLinkItem.java
- nanobench/src/main/java/org/petapico/nanobench/ProfilePage.html
- nanobench/src/main/java/org/petapico/nanobench/ProfilePage.java
- nanobench/src/main/java/org/petapico/nanobench/ProfileSigItem.html
- nanobench/src/main/java/org/petapico/nanobench/ProfileSigItem.java
- nanobench/src/main/java/org/petapico/nanobench/PublishConfirmPage.html
- nanobench/src/main/java/org/petapico/nanobench/Template.java
- nanobench/src/main/java/org/petapico/nanobench/TemplateList.java
- nanobench/src/main/java/org/petapico/nanobench/TypePage.html
- nanobench/src/main/java/org/petapico/nanobench/TypePage.java
- nanobench/src/main/java/org/petapico/nanobench/PublishPage.html
- nanobench/src/main/java/org/petapico/nanobench/User.java
- nanobench/src/main/java/org/petapico/nanobench/RestrictedChoiceItem.html
- nanobench/src/main/java/org/petapico/nanobench/UserPage.java
- nanobench/src/main/java/org/petapico/nanobench/SearchPage.html
- nanobench/src/main/java/org/petapico/nanobench/ValueItem.html
- nanobench/src/main/java/org/petapico/nanobench/ValueItem.java
- nanobench/src/main/java/org/petapico/nanobench/WicketApplication.java
- nanobench/src/main/java/org/petapico/nanobench/TemplateList.html
- nanobench/src/main/java/org/petapico/nanobench/TitleBar.html
- nanobench/src/main/java/org/petapico/nanobench/TitleBar.java
- nanobench/src/main/java/org/petapico/nanobench/UserListPage.html
- nanobench/src/main/java/org/petapico/nanobench/UserListPage.java
- nanobench/src/main/java/org/petapico/nanobench/UserPage.html
- nanobench/src/main/java/org/petapico/nanobench/Utils.java
- nanobench/src/main/resources/
- nanobench/src/main/resources/log4j.properties
- nanobench/src/main/webapp/
- nanobench/src/main/webapp/style.css
- nanobench/src/main/webapp/favicon.ico
- nanobench/src/main/webapp/WEB-INF/
- nanobench/src/main/webapp/WEB-INF/web.xml
- nanobench/src/main/webapp/images/
- nanobench/src/main/webapp/images/hand-cursor.png
- nanobench/src/main/webapp/images/orcid-linking-1.png
- nanobench/src/main/webapp/images/orcid-linking-2.png
- nanobench/src/main/webapp/images/orcid-linking-3.png
- nanobench/src/main/webapp/images/orcid-linking-4.png
- nanobench-usability-eval/
- nanobench-usability-eval/README.md
- nanobench-usability-eval/responses.ods
- nanobench-usability-eval/form.html
- nanobench-usability-eval/nanobench-instructions/
- nanobench-usability-eval/nanobench-instructions/INSTALL-with-Docker.md
- nanobench-usability-eval/nanobench-instructions/INSTALL.md
- nanopub-services/
- nanopub-services/.gitignore
- nanopub-services/.gitmodules
- nanopub-services/NOTES.md
- nanopub-services/README.md
- nanopub-services/apache-config-template.conf
- nanopub-services/delete-test-data.sh
- nanopub-services/docker-compose.override.yml.template
- nanopub-services/docker-compose.yml
- nanopub-services/nginx-config-template.conf
- nanopub-services/np-admin-graph.trig
- nanopub-services/package-dbs.sh
- nanopub-services/packaging.md
- nanopub-services/save-images.sh
- nanopub-services/tag-and-push.sh
- nanopub-services/update.sh
- nanopub-services/nginx/
- nanopub-services/nginx/Dockerfile
- nanopub-services/nginx/README.md
- nanopub-services/nginx/index.html
- nanopub-services/nginx/local-tapas-config.js
- nanopub-services/nginx/nginx.sites
- nanopub-services/nginx/tapas/
- nanopub-services-eval/
- nanopub-services-eval/docker-compose.yml
- nanopub-services-eval/ldf-instances.txt
- nanopub-services-eval/run.sh
- nanopub-services-eval/grlc-instances.txt
- nanopub-services-eval/package-output.sh
- nanopub-services-eval/Dockerfile
- nanopub-services-eval/grlc-queries.txt
- nanopub-services-eval/run-ldf.sh
- nanopub-services-eval/run-grlc.sh
- nanopub-services-eval/README.md
- nanopub-services-eval/get-errors.sh
- nanopub-services-eval/eval/
- nanopub-services-eval/eval/ldf-eval.ods
- nanopub-services-eval/eval/query-grlc-chart.svg
- nanopub-services-eval/eval/query-chart.svg
- nanopub-services-eval/eval/grlc-eval.ods
- nanopub-services-eval/eval/query-chart.pdf
- nanopub-services-eval/eval/query-ldf-chart.svg
- nanopub-services-eval/eval/eval.ods
- nanopub-services-eval/ldf-queries/
- nanopub-services-eval/ldf-queries/06_find_signed_nanopubs_with_pattern.rq
- nanopub-services-eval/ldf-queries/02_find_nanopubs_with_pattern.rq
- nanopub-services-eval/ldf-queries/11_get_backlinks.rq
- nanopub-services-eval/ldf-queries/04_find_nanopubs_with_uri.rq
- nanopub-services-eval/ldf-queries/05_find_signed_nanopubs.rq
- nanopub-services-eval/ldf-queries/16_papers_x.rq
- nanopub-services-eval/ldf-queries/08_find_signed_nanopubs_with_uri.rq
- nanopub-services-eval/ldf-queries/09_get_all_indexes.rq
- nanopub-services-eval/ldf-queries/10_get_all_users.rq
- nanopub-services-eval/ldf-queries/14_get_nanopub_count.rq
- nanopub-services-eval/ldf-queries/01_find_nanopubs.rq
- nanopub-services-eval/ldf-queries/15_papers.rq
- nanopub-services-eval/data/
- nanopub-services-eval/data/eval-output_amsterdam_20200512_080828.tar.gz
- nanopub-services-eval/data/eval-output_athens_20200512_110732.tar.gz
- nanopub-services-eval/data/eval-output_ghent_20200513_103600.tar.gz
- nanopub-services-eval/data/eval-output_manchester_20200513_172525.tar.gz
- nanopub-services-eval/data/eval-output_maastricht_20200514_070550.tar.gz
