# Supplementary material for: Semantic micro-contributions with decentralized nanopublication services
Source: PeerJ Comput Sci. 2021 Mar 8;7:e387. doi: 10.7717/peerj-cs.387 (PMC7959648; doi:10.7717/peerj-cs.387)
Supplement: Supplemental Information 1 — Contains the code and data that was used and generated for the performance evaluation and the usability study. [file peerj-cs-07-387-s001.zip › nanobench/TODO.md]

nanobench TODOs
===============

Lower priority:

- More Ajax components
- Define ntemplate vocabulary
- Make more templates:
  - defining new individual/class/relation
  - approves/confirms/acknowledges

Later:

- Check for whether user is using latest version of nanobench
- Support long text comments in templates
- Check whether ORCID links to same public key, not necessarily to the same intro nanopub
- Preview before publication
- Use templates to display nanopublications that were generated from them in a nicer way
- Make nanopublication page (showing nanopub content together with back-links, comments, etc.)
