# Supplementary material for: Semantic micro-contributions with decentralized nanopublication services
Source: PeerJ Comput Sci. 2021 Mar 8;7:e387. doi: 10.7717/peerj-cs.387 (PMC7959648; doi:10.7717/peerj-cs.387)
Supplement: Supplemental Information 1 — Contains the code and data that was used and generated for the performance evaluation and the usability study. [file peerj-cs-07-387-s001.zip › nanobench/README.md]

Nanobench
=========

A local client to browse and publish nanopublications.


## Installation

To use Nanobench, see the [installation instructions](INSTALL.md) (or the [installation instructions with Docker](INSTALL-with-Docker.md) if you are familiar with Docker).


## Screenshots

#### Feed

![screenshot 1](screenshot1.png)

#### Publishing

![screenshot 2](screenshot2.png)

#### Search

![screenshot 3](screenshot3.png)
