# Supplementary material for: Semantic micro-contributions with decentralized nanopublication services
Source: PeerJ Comput Sci. 2021 Mar 8;7:e387. doi: 10.7717/peerj-cs.387 (PMC7959648; doi:10.7717/peerj-cs.387)
Supplement: Supplemental Information 1 — Contains the code and data that was used and generated for the performance evaluation and the usability study. [file peerj-cs-07-387-s001.zip › nanobench/docker-compose.yml]

version: '2'
services:
  nanobench:
    image: nanopub/nanobench
    ports:
      - 37373:37373
    volumes:
      - ~/.nanopub:/root/.nanopub
      - .:/local
#    environment:
#      - NANOBENCH_API_INSTANCES=http://grlc.nanopubs.lod.labs.vu.nl/api/local/local/ http://130.60.24.146:7881/api/local/local/
