# Supplementary material for: Semantic micro-contributions with decentralized nanopublication services
Source: PeerJ Comput Sci. 2021 Mar 8;7:e387. doi: 10.7717/peerj-cs.387 (PMC7959648; doi:10.7717/peerj-cs.387)
Supplement: Supplemental Information 1 — Contains the code and data that was used and generated for the performance evaluation and the usability study. [file peerj-cs-07-387-s001.zip › nanobench/pom.xml]

<project xmlns="http://maven.apache.org/POM/4.0.0" xmlns:xsi="http://www.w3.org/2001/XMLSchema-instance"
  xsi:schemaLocation="http://maven.apache.org/POM/4.0.0 http://maven.apache.org/maven-v4_0_0.xsd">
  <modelVersion>4.0.0</modelVersion>
  <groupId>org.petapico</groupId>
  <artifactId>nanobench</artifactId>
  <packaging>war</packaging>
  <version>1.7</version>
  <name>nanobench</name>
  <url>https://github.com/peta-pico/nanobench</url>
  <licenses>
    <license>
      <name>MIT license</name>
      <url>http://www.opensource.org/licenses/mit-license</url>
    </license>
  </licenses>
  <dependencies>

    <!--  WICKET DEPENDENCIES -->
    <dependency>
      <groupId>org.apache.wicket</groupId>
      <artifactId>wicket</artifactId>
      <version>${wicket.version}</version>
      <type>pom</type>
    </dependency>
    <dependency>
      <groupId>org.apache.wicket</groupId>
      <artifactId>wicket-extensions</artifactId>
      <version>${wicket.version}</version>
    </dependency>
    <dependency>
      <groupId>org.wicketstuff</groupId>
      <artifactId>wicketstuff-select2</artifactId>
      <version>${wicket.version}</version>
    </dependency>

    <!-- LOGGING DEPENDENCIES - LOG4J -->
    <dependency>
      <groupId>org.slf4j</groupId>
      <artifactId>slf4j-log4j12</artifactId>
      <version>1.7.25</version>
    </dependency>

    <!--  JUNIT DEPENDENCY FOR TESTING -->
    <dependency>
      <groupId>junit</groupId>
      <artifactId>junit</artifactId>
      <version>3.8.2</version>
      <scope>test</scope>
    </dependency>

    <!--  JETTY DEPENDENCIES FOR TESTING  -->
    <dependency>
      <groupId>org.eclipse.jetty</groupId>
      <artifactId>jetty-server</artifactId>
      <version>${jetty.version}</version>
      <scope>provided</scope>
    </dependency>
    <dependency>
      <groupId>org.eclipse.jetty</groupId>
      <artifactId>jetty-util</artifactId>
      <version>${jetty.version}</version>
      <scope>provided</scope>
    </dependency>

    <!--  OTHER DEPENDENCIES  -->
    <dependency>
      <groupId>org.commonjava.mimeparse</groupId>
      <artifactId>mimeparse</artifactId>
      <version>0.1.3.3</version>
    </dependency>
    <dependency>
      <groupId>com.google.code.gson</groupId>
      <artifactId>gson</artifactId>
      <version>2.2.4</version>
    </dependency>
    <dependency>
      <groupId>org.apache.httpcomponents</groupId>
      <artifactId>httpclient</artifactId>
      <version>[4.5.10,)</version>
    </dependency>
    <dependency>
      <groupId>com.opencsv</groupId>
      <artifactId>opencsv</artifactId>
      <version>4.4</version>
    </dependency>

    <!--  NANOPUB DEPENDENCIES  -->
    <dependency>
      <groupId>org.nanopub</groupId>
      <artifactId>nanopub</artifactId>
      <version>1.31</version>
    </dependency>

  </dependencies>
  <build>
    <resources>
      <resource>
        <filtering>false</filtering>
        <directory>src/main/resources</directory>
      </resource>
      <resource>
        <filtering>false</filtering>
        <directory>src/main/java</directory>
        <includes>
          <include>**</include>
        </includes>
        <excludes>
          <exclude>**/*.java</exclude>
        </excludes>
      </resource>
    </resources>
    <testResources>
      <testResource>
        <filtering>false</filtering>
        <directory>src/test/java</directory>
        <includes>
          <include>**</include>
        </includes>
        <excludes>
          <exclude>**/*.java</exclude>
        </excludes>
      </testResource>
    </testResources>
    <plugins>
      <plugin>
        <inherited>true</inherited>
        <groupId>org.apache.maven.plugins</groupId>
        <artifactId>maven-compiler-plugin</artifactId>
        <version>3.8.1</version>
        <configuration>
          <optimize>true</optimize>
          <debug>true</debug>
        </configuration>
      </plugin>
      <plugin>
        <groupId>org.eclipse.jetty</groupId>
        <artifactId>jetty-maven-plugin</artifactId>
        <version>${jetty.version}</version>
        <configuration>
          <httpConnector>
            <port>37373</port>
          </httpConnector>
        </configuration>
      </plugin>
      <plugin>
        <!-- Generate with: $ mvn clean install tomcat7:exec-war-only -->
        <groupId>org.apache.tomcat.maven</groupId>
        <artifactId>tomcat7-maven-plugin</artifactId>
        <version>2.1</version>
        <configuration>
          <port>37373</port>
          <path>/</path>
          <finalName>nanobench-${project.version}-executable.jar</finalName>
        </configuration>
      </plugin>
    </plugins>
  </build>
  <properties>
    <wicket.version>8.8.0</wicket.version>
    <jetty.version>9.4.24.v20191120</jetty.version>
    <maven.compiler.source>1.7</maven.compiler.source>
    <maven.compiler.target>1.7</maven.compiler.target>
    <project.build.sourceEncoding>UTF-8</project.build.sourceEncoding>
    <timestamp>${maven.build.timestamp}</timestamp>
    <maven.build.timestamp.format>yyyy-MM-dd HH:mm</maven.build.timestamp.format>
    <maven.tomcat.port>37373</maven.tomcat.port>
  </properties>
</project>
