# Supplementary material for: Semantic micro-contributions with decentralized nanopublication services
Source: PeerJ Comput Sci. 2021 Mar 8;7:e387. doi: 10.7717/peerj-cs.387 (PMC7959648; doi:10.7717/peerj-cs.387)
Supplement: Supplemental Information 1 — Contains the code and data that was used and generated for the performance evaluation and the usability study. [file peerj-cs-07-387-s001.zip › nanobench/package/package.sh]

#!/usr/bin/env bash

set -e

cd -- "$(dirname "$0")"
cd ..
VERSION=$(cat pom.xml | grep "<version>" | head -1 | sed -r 's/[^.0-9]//g')
mvn -o clean install tomcat7:exec-war-only
cp target/nanobench-$VERSION*.jar package/nanobench.jar
cd package
rm -f nanobench-$VERSION.zip
zip -r nanobench-$VERSION.zip nanobench.jar run run-under-windows.bat update update-under-windows.bat
