# Supplementary material for: Semantic micro-contributions with decentralized nanopublication services
Source: PeerJ Comput Sci. 2021 Mar 8;7:e387. doi: 10.7717/peerj-cs.387 (PMC7959648; doi:10.7717/peerj-cs.387)
Supplement: Supplemental Information 1 — Contains the code and data that was used and generated for the performance evaluation and the usability study. [file peerj-cs-07-387-s001.zip › nanobench/package/update-under-windows.bat]

if not defined in_subprocess (cmd /k set in_subprocess=y ^& %0 %*) & exit )

java -jar nanobench.jar -resetExtract -Dnanobench.run=update
