# Supplementary material for: Semantic micro-contributions with decentralized nanopublication services
Source: PeerJ Comput Sci. 2021 Mar 8;7:e387. doi: 10.7717/peerj-cs.387 (PMC7959648; doi:10.7717/peerj-cs.387)
Supplement: Supplemental Information 1 — Contains the code and data that was used and generated for the performance evaluation and the usability study. [file peerj-cs-07-387-s001.zip › nanobench/src/main/java/org/petapico/nanobench/ApiAccess.java]

package org.petapico.nanobench;

import java.io.BufferedReader;
import java.io.IOException;
import java.io.InputStreamReader;
import java.text.SimpleDateFormat;
import java.util.ArrayList;
import java.util.Calendar;
import java.util.Collections;
import java.util.Comparator;
import java.util.HashMap;
import java.util.List;
import java.util.Map;
import java.util.TimeZone;

import org.apache.http.HttpResponse;
import org.apache.wicket.model.Model;

import com.opencsv.CSVReader;

public abstract class ApiAccess {

	protected abstract void processHeader(String[] line);

	protected abstract void processLine(String[] line);

	public void call(String operation, Map<String,String> params) throws IOException {
		CSVReader csvReader = null;
		try {
			HttpResponse resp = ApiCall.run(operation, params);
			csvReader = new CSVReader(new BufferedReader(new InputStreamReader(resp.getEntity().getContent())));
			String[] line = null;
			int n = 0;
			while ((line = csvReader.readNext()) != null) {
				n++;
				if (n == 1) {
					processHeader(line);
				} else {
					processLine(line);
				}
			}
		} finally {
			if (csvReader != null) csvReader.close();
		}
	}

	public static List<String> getAll(String operation, Map<String,String> params, final int column) throws IOException {
		final List<String> result = new ArrayList<>();
		ApiAccess a = new ApiAccess() {
			
			@Override
			protected void processLine(String[] line) {
				result.add(line[column]);
			}
			
			@Override
			protected void processHeader(String[] line) {
				// ignore
			}

		};
		a.call(operation, params);
		return result;
	}

	public static List<Map<String,String>> getAll(String operation, Map<String,String> params) throws IOException {
		final List<Map<String,String>> result = new ArrayList<>();
		ApiAccess a = new ApiAccess() {

			String[] header;
			
			@Override
			protected void processHeader(String[] line) {
				header = line;
			}

			@Override
			protected void processLine(String[] line) {
				Map<String,String> entry = new HashMap<String,String>();
				for (int i = 0 ; i < line.length ; i++) {
					entry.put(header[i], line[i]);
				}
				result.add(entry);
			}

		};
		a.call(operation, params);
		return result;
	}

	public static List<Map<String,String>> getRecent(String operation, Map<String,String> params, Model<String> progress) {
		Map<String,Map<String,String>> resultEntries = new HashMap<>();
		Map<String,Map<String,String>> overflowEntries = new HashMap<>();
		int moveLeftCount = 0;
		Calendar day = Calendar.getInstance();
		day.setTimeZone(timeZone);
		int level = 3;
		while (true) {
			Map<String,String> paramsx = new HashMap<>(params);
			if (level == 0) {
				progress.setObject("Searching for results in " + getDayString(day) + "...");
				paramsx.put("day", "http://purl.org/nanopub/admin/date/" + getDayString(day));
			} else if (level == 1) {
				progress.setObject("Searching for results in " + getMonthString(day) + "...");
				paramsx.put("month", "http://purl.org/nanopub/admin/date/" + getMonthString(day));
			} else if (level == 2) {
				progress.setObject("Searching for results in " + getYearString(day) + "...");
				paramsx.put("year", "http://purl.org/nanopub/admin/date/" + getYearString(day));
			} else {
				progress.setObject("Searching for results...");
			}
			List<Map<String,String>> tempResult;
			try {
				tempResult = getAll(operation, paramsx);
			} catch (Exception ex) {
				// TODO distinguish between different types of exceptions
				//ex.printStackTrace();
				System.err.println("Request not successful");
				if (level > 0) {
					level--;
					System.err.println("MOVE DOWN");
					continue;
				}
				break;
			}
			System.err.println("LIST SIZE:" + tempResult.size());
			if (tempResult.size() == 1000 && level > 0) {
				level--;
				System.err.println("MOVE DOWN");
				for (Map<String,String> r : tempResult) {
					overflowEntries.put(r.get("np"), r);
				}
				continue;
			}
			for (Map<String,String> r : tempResult) {
				resultEntries.put(r.get("np"), r);
			}
			System.err.println("RESULT SIZE:" + resultEntries.size());
			if (resultEntries.size() < 10) {
				if (level == 0) {
					if (day.get(Calendar.DAY_OF_MONTH) > 1) {
						if (moveLeftCount > 90) break;
						day.add(Calendar.DATE, -1);
						System.err.println("MOVE LEFT");
						moveLeftCount += 1;
						continue;
					}
				} else if (level == 1) {
					if (day.get(Calendar.MONTH) > 1) {
						if (moveLeftCount > 730) break;
						day.add(Calendar.MONTH, -1);
						day.set(Calendar.DAY_OF_MONTH, day.getActualMaximum(Calendar.DAY_OF_MONTH));
						System.err.println("MOVE LEFT");
						moveLeftCount += 30;
						continue;
					}
				} else if (level == 2) {
					if (day.get(Calendar.YEAR) > 2013) {
						day.set(Calendar.DAY_OF_MONTH, 31);
						day.set(Calendar.MONTH, 11);
						day.add(Calendar.YEAR, -1);
						System.err.println("MOVE LEFT");
						moveLeftCount += 365;
						continue;
					}
				}
			}
			break;
		}
		resultEntries.putAll(overflowEntries);
		List<Map<String,String>> result = new ArrayList<>(resultEntries.values());
		Collections.sort(result, nanopubResultComparator);
		return result;
	}

	private static TimeZone timeZone = TimeZone.getTimeZone("UTC");

	private static String getDayString(Calendar c) {
		SimpleDateFormat df = new SimpleDateFormat("yyyy-MM-dd");
		df.setTimeZone(timeZone);
		return df.format(c.getTime());
	}

	private static String getMonthString(Calendar c) {
		SimpleDateFormat df = new SimpleDateFormat("yyyy-MM");
		df.setTimeZone(timeZone);
		return df.format(c.getTime());
	}

	private static String getYearString(Calendar c) {
		SimpleDateFormat df = new SimpleDateFormat("yyyy");
		df.setTimeZone(timeZone);
		return df.format(c.getTime());
	}

	private static Comparator<Map<String,String>> nanopubResultComparator = new Comparator<Map<String,String>>() {
		@Override
		public int compare(Map<String,String> e1, Map<String,String> e2) {
			return e2.get("date").compareTo(e1.get("date"));
		}
	};

}
