# Supplementary material for: Semantic micro-contributions with decentralized nanopublication services
Source: PeerJ Comput Sci. 2021 Mar 8;7:e387. doi: 10.7717/peerj-cs.387 (PMC7959648; doi:10.7717/peerj-cs.387)
Supplement: Supplemental Information 1 — Contains the code and data that was used and generated for the performance evaluation and the usability study. [file peerj-cs-07-387-s001.zip › nanobench/src/main/java/org/petapico/nanobench/IriTextfieldItem.java]

package org.petapico.nanobench;

import java.net.URISyntaxException;

import org.apache.wicket.AttributeModifier;
import org.apache.wicket.ajax.AjaxRequestTarget;
import org.apache.wicket.ajax.form.OnChangeAjaxBehavior;
import org.apache.wicket.behavior.AttributeAppender;
import org.apache.wicket.markup.html.basic.Label;
import org.apache.wicket.markup.html.form.FormComponent;
import org.apache.wicket.markup.html.form.TextField;
import org.apache.wicket.markup.html.panel.Panel;
import org.apache.wicket.model.IModel;
import org.apache.wicket.model.Model;
import org.apache.wicket.validation.IValidatable;
import org.apache.wicket.validation.IValidator;
import org.apache.wicket.validation.ValidationError;
import org.eclipse.rdf4j.common.net.ParsedIRI;
import org.eclipse.rdf4j.model.IRI;

import net.trustyuri.TrustyUriUtils;

public class IriTextfieldItem extends Panel {
	
	private static final long serialVersionUID = 1L;

	private String prefix;

	public IriTextfieldItem(String id, String parentId, final IRI iri, boolean optional, final PublishForm form) {
		super(id);
		IModel<String> model = form.formComponentModels.get(iri);
		if (model == null) {
			model = Model.of("");
			form.formComponentModels.put(iri, model);
		}
		prefix = form.template.getPrefix(iri);
		if (prefix == null) prefix = "";
		if (form.template.isLocalResource(iri)) {
			prefix = iri.stringValue().replaceFirst("^(.*[/#]).*$", "$1");
		}
		String prefixLabel = form.template.getPrefixLabel(iri);
		Label prefixLabelComp;
		if (prefixLabel == null) {
			prefixLabelComp = new Label("prefix", "");
			prefixLabelComp.setVisible(false);
		} else {
			if (prefixLabel.length() > 0 && parentId.equals("subj")) {
				// Capitalize first letter of label if at subject position:
				prefixLabel = prefixLabel.substring(0, 1).toUpperCase() + prefixLabel.substring(1);
			}
			prefixLabelComp = new Label("prefix", prefixLabel);
		}
		add(prefixLabelComp);
		String prefixTooltip = prefix;
		if (!prefix.isEmpty()) {
			prefixTooltip += "...";
			if (form.template.isLocalResource(iri)) {
				prefixTooltip = "local:...";
			}
		}
		add(new Label("prefixtooltiptext", prefixTooltip));
		final TextField<String> textfield = new TextField<>("textfield", model);
		if (!optional) textfield.setRequired(true);
		if (form.template.isLocalResource(iri)) {
			textfield.add(new AttributeAppender("style", "width:250px;"));
		}
		textfield.add(new IValidator<String>() {

			private static final long serialVersionUID = 1L;

			@Override
			public void validate(IValidatable<String> s) {
				try {
					ParsedIRI piri = new ParsedIRI(prefix + s.getValue());
					if (!piri.isAbsolute()) {
						s.error(new ValidationError("IRI not well-formed"));
					}
					if (prefix.isEmpty() && !(s.getValue()).matches("(https?|file)://.+")) {
						s.error(new ValidationError("Only http(s):// and file:// IRIs are allowed here"));
					}
				} catch (URISyntaxException ex) {
					s.error(new ValidationError("IRI not well-formed"));
				}
				String regex = form.template.getRegex(iri);
				if (regex != null) {
					if (!s.getValue().matches(regex)) {
						s.error(new ValidationError("Value '" + s.getValue() + "' doesn't match the pattern '" + regex + "'"));
					}
				}
				if (form.template.isTrustyUriPlaceholder(iri)) {
					if (!TrustyUriUtils.isPotentialTrustyUri(prefix + s.getValue())) {
						s.error(new ValidationError("Not a trusty URI"));
					}
				}
			}

		});
		form.formComponents.add(textfield);
		if (form.template.getLabel(iri) != null) {
			textfield.add(new AttributeModifier("placeholder", form.template.getLabel(iri)));
			textfield.setLabel(Model.of(form.template.getLabel(iri)));
		}
		textfield.add(new OnChangeAjaxBehavior() {

			private static final long serialVersionUID = 1L;

			@Override
			protected void onUpdate(AjaxRequestTarget target) {
				for (FormComponent<String> fc : form.formComponents) {
					if (fc == textfield) continue;
					if (fc.getModel() == textfield.getModel()) {
						fc.modelChanged();
						target.add(fc);
					}
				}
			}

		});
		add(textfield);
	}

}
