# Supplementary material for: Semantic micro-contributions with decentralized nanopublication services
Source: PeerJ Comput Sci. 2021 Mar 8;7:e387. doi: 10.7717/peerj-cs.387 (PMC7959648; doi:10.7717/peerj-cs.387)
Supplement: Supplemental Information 1 — Contains the code and data that was used and generated for the performance evaluation and the usability study. [file peerj-cs-07-387-s001.zip › nanobench/src/main/java/org/petapico/nanobench/LiteralTextfieldItem.java]

package org.petapico.nanobench;

import org.apache.wicket.AttributeModifier;
import org.apache.wicket.markup.html.form.TextField;
import org.apache.wicket.markup.html.panel.Panel;
import org.apache.wicket.model.IModel;
import org.apache.wicket.model.Model;
import org.eclipse.rdf4j.model.IRI;

public class LiteralTextfieldItem extends Panel {
	
	private static final long serialVersionUID = 1L;

	public LiteralTextfieldItem(String id, IRI iri, boolean optional, final PublishForm form) {
		super(id);
		IModel<String> model = form.formComponentModels.get(iri);
		if (model == null) {
			model = Model.of("");
			form.formComponentModels.put(iri, model);
		}
		TextField<String> textfield = new TextField<>("textfield", model);
		if (!optional) textfield.setRequired(true);
		if (form.template.getLabel(iri) != null) {
			textfield.add(new AttributeModifier("placeholder", form.template.getLabel(iri)));
		}
		form.formComponentModels.put(iri, textfield.getModel());
		form.formComponents.add(textfield);
		add(textfield);
	}

}
