# Supplementary material for: Semantic micro-contributions with decentralized nanopublication services
Source: PeerJ Comput Sci. 2021 Mar 8;7:e387. doi: 10.7717/peerj-cs.387 (PMC7959648; doi:10.7717/peerj-cs.387)
Supplement: Supplemental Information 1 — Contains the code and data that was used and generated for the performance evaluation and the usability study. [file peerj-cs-07-387-s001.zip › nanobench/src/main/java/org/petapico/nanobench/PublishConfirmPage.java]

package org.petapico.nanobench;

import org.apache.wicket.markup.html.WebPage;
import org.apache.wicket.markup.html.link.BookmarkablePageLink;
import org.apache.wicket.request.mapper.parameter.PageParameters;
import org.nanopub.Nanopub;

public class PublishConfirmPage extends WebPage {

	private static final long serialVersionUID = 1L;

	public PublishConfirmPage(Nanopub np) {
		super();
		add(new TitleBar("titlebar"));
		PageParameters params = new PageParameters();
		params.add("id", ProfilePage.getUserIri());
		add(new BookmarkablePageLink<UserPage>("userlink", UserPage.class, params));
		add(new NanopubItem("nanopub", new NanopubElement(np)));
	}

}
