# Supplementary material for: Semantic micro-contributions with decentralized nanopublication services
Source: PeerJ Comput Sci. 2021 Mar 8;7:e387. doi: 10.7717/peerj-cs.387 (PMC7959648; doi:10.7717/peerj-cs.387)
Supplement: Supplemental Information 1 — Contains the code and data that was used and generated for the performance evaluation and the usability study. [file peerj-cs-07-387-s001.zip › nanobench/src/main/java/org/petapico/nanobench/PublishForm.java]

package org.petapico.nanobench;

import java.io.IOException;
import java.security.GeneralSecurityException;
import java.util.ArrayList;
import java.util.HashMap;
import java.util.List;
import java.util.Map;

import org.apache.wicket.RestartResponseException;
import org.apache.wicket.feedback.FeedbackMessage;
import org.apache.wicket.markup.html.basic.Label;
import org.apache.wicket.markup.html.form.CheckBox;
import org.apache.wicket.markup.html.form.Form;
import org.apache.wicket.markup.html.form.FormComponent;
import org.apache.wicket.markup.html.link.ExternalLink;
import org.apache.wicket.markup.html.link.Link;
import org.apache.wicket.markup.html.list.ListItem;
import org.apache.wicket.markup.html.list.ListView;
import org.apache.wicket.markup.html.panel.FeedbackPanel;
import org.apache.wicket.markup.html.panel.Panel;
import org.apache.wicket.model.IModel;
import org.apache.wicket.model.Model;
import org.apache.wicket.request.mapper.parameter.PageParameters;
import org.apache.wicket.validation.IValidatable;
import org.apache.wicket.validation.IValidator;
import org.apache.wicket.validation.ValidationError;
import org.eclipse.rdf4j.model.IRI;
import org.eclipse.rdf4j.model.Value;
import org.eclipse.rdf4j.model.ValueFactory;
import org.eclipse.rdf4j.model.impl.SimpleValueFactory;
import org.nanopub.MalformedNanopubException;
import org.nanopub.Nanopub;
import org.nanopub.NanopubCreator;
import org.nanopub.NanopubWithNs;
import org.nanopub.SimpleCreatorPattern;
import org.nanopub.extra.security.SignNanopub;
import org.nanopub.extra.security.SignatureAlgorithm;
import org.nanopub.extra.server.PublishNanopub;

import net.trustyuri.TrustyUriException;

public class PublishForm extends Panel {

	private static final long serialVersionUID = 1L;

	private static ValueFactory vf = SimpleValueFactory.getInstance();

	protected Template template;
	protected Map<IRI,IModel<String>> formComponentModels = new HashMap<>();
	protected List<FormComponent<String>> formComponents = new ArrayList<>();
	protected Form<?> form;
	protected FeedbackPanel feedbackPanel;

	public PublishForm(String id, final String templateId, final PublishPage page) {
		super(id);
		template = Template.getTemplate(templateId);
		add(new ExternalLink("templatelink", templateId));
		add(new Label("templatename", template.getLabel()));

		List<Panel> statementItems = new ArrayList<>();
		for (IRI st : template.getStatementIris()) {
			IRI subj = template.getSubject(st);
			IRI pred = template.getPredicate(st);
			IRI obj = (IRI) template.getObject(st);
			if (template.isOptionalStatement(st)) {
				statementItems.add(new OptionalStatementItem("statement", subj, pred, obj, PublishForm.this));
			} else {
				statementItems.add(new StatementItem("statement", subj, pred, obj, PublishForm.this));
			}
		}

		final CheckBox consentCheck = new CheckBox("consentcheck", new Model<>(false));
		consentCheck.setRequired(true);
		consentCheck.add(new IValidator<Boolean>() {

			private static final long serialVersionUID = 1L;

			@Override
			public void validate(IValidatable<Boolean> validatable) {
				if (!Boolean.TRUE.equals(validatable.getValue())) {
					validatable.error(new ValidationError("You need to check the checkbox that you understand the consequences."));
				}
			}
			
		});

		form = new Form<Void>("form") {

			private static final long serialVersionUID = 1L;

			@Override
			protected void onConfigure() {
				super.onConfigure();
				form.getFeedbackMessages().clear();
//				formComponents.clear();
			}

			protected void onSubmit() {
				try {
					Nanopub np = createNanopub();
					Nanopub signedNp = SignNanopub.signAndTransform(np, SignatureAlgorithm.RSA, ProfilePage.getKeyPair());
					if (templateId.startsWith("file://")) {
						// Testing mode
						System.err.println("This nanopublication would have been published (if we were not in testing mode):");
						System.err.println("----------");
						System.err.println(org.nanopub.NanopubUtils.writeToString(signedNp, org.eclipse.rdf4j.rio.RDFFormat.TRIG));
						System.err.println("----------");
					} else {
						PublishNanopub.publish(signedNp);
						System.err.println("Published " + signedNp.getUri());
					}
					PageParameters params = new PageParameters();
					params.add("id", ProfilePage.getUserIri().stringValue());
					throw new RestartResponseException(new PublishConfirmPage(signedNp));
				} catch (IOException | MalformedNanopubException | GeneralSecurityException | TrustyUriException ex) {
					ex.printStackTrace();
				}
			}

			@Override
		    protected void onValidate() {
				super.onValidate();
				for (FormComponent<String> fc : formComponents) {
					fc.processInput();
					for (FeedbackMessage fm : fc.getFeedbackMessages()) {
						form.getFeedbackMessages().add(fm);
					}
				}
			}

		};

		form.add(new ListView<Panel>("statements", statementItems) {

			private static final long serialVersionUID = 1L;

			protected void populateItem(ListItem<Panel> item) {
				item.add(item.getModelObject());
			}

		});

		form.add(consentCheck);
		add(form);

		if (templateId.startsWith("file://")) {
			add(new Link<Object>("local-reload-link") {
				private static final long serialVersionUID = 1L;
				public void onClick() {
					setResponsePage(page.getPageClass(), page.getPageParameters());
				};
			});
			form.add(new Label("local-file-text", "TEST MODE. Nanopublication will not actually be published."));
		} else {
			Label l = new Label("local-reload-link", "");
			l.setVisible(false);
			add(l);
			form.add(new Label("local-file-text", ""));
		}

		feedbackPanel = new FeedbackPanel("feedback");
		feedbackPanel.setOutputMarkupId(true);
		add(feedbackPanel);
	}

	private Nanopub createNanopub() throws MalformedNanopubException {
		NanopubCreator npCreator = new NanopubCreator(vf.createIRI("http://purl.org/nanopub/temp/nanobench-new-nanopub/"));
		if (template.getNanopub() instanceof NanopubWithNs) {
			NanopubWithNs np = (NanopubWithNs) template.getNanopub();
			for (String p : np.getNsPrefixes()) {
				npCreator.addNamespace(p, np.getNamespace(p));
			}
		}
		npCreator.addNamespace("this", "http://purl.org/nanopub/temp/nanobench-new-nanopub/");
		npCreator.addNamespace("sub", "http://purl.org/nanopub/temp/nanobench-new-nanopub/#");
		for (IRI st : template.getStatementIris()) {
			IRI subj = processIri(template.getSubject(st));
			IRI pred = processIri(template.getPredicate(st));
			Value obj = processValue(template.getObject(st));
			if (subj == null || pred == null || obj == null) {
				if (template.isOptionalStatement(st)) {
					continue;
				} else {
					throw new MalformedNanopubException("Field of non-optional statement not set.");
				}
			} else {
				npCreator.addAssertionStatement(subj, pred, obj);
			}
		}
		npCreator.addProvenanceStatement(SimpleCreatorPattern.PROV_WASATTRIBUTEDTO, ProfilePage.getUserIri());
		npCreator.addTimestampNow();
		npCreator.addPubinfoStatement(SimpleCreatorPattern.DCT_CREATOR, ProfilePage.getUserIri());
		npCreator.addPubinfoStatement(Template.WAS_CREATED_FROM_TEMPLATE_PREDICATE, template.getNanopub().getUri());
		return npCreator.finalizeNanopub();
	}

	private IRI processIri(IRI iri) {
		Value v = processValue(iri);
		if (v instanceof IRI) return (IRI) v;
		return iri;
	}

	private Value processValue(Value value) {
		if (!(value instanceof IRI)) return value;
		IRI iri = (IRI) value;
		if (iri.equals(Template.CREATOR_PLACEHOLDER)) {
			iri = ProfilePage.getUserIri();
		}
		if (iri.stringValue().startsWith("https://w3id.org/np/o/ntemplate/local/")) {
			// TODO: deprecate this (use LocalResource instead)
			return vf.createIRI(iri.stringValue().replaceFirst("^https://w3id.org/np/o/ntemplate/local/", "http://purl.org/nanopub/temp/nanobench-new-nanopub/"));
		}
		if (template.isUriPlaceholder(iri)) {
			IModel<String> tf = formComponentModels.get(iri);
			if (tf != null && tf.getObject() != null && !tf.getObject().isEmpty()) {
				String prefix = template.getPrefix(iri);
				if (prefix == null) prefix = "";
				if (template.isLocalResource(iri)) prefix = "http://purl.org/nanopub/temp/nanobench-new-nanopub/";
				return vf.createIRI(prefix + tf.getObject());
			} else {
				return null;
			}
		} else if (template.isLocalResource(iri)) {
			iri = vf.createIRI(iri.stringValue().replaceFirst("^.*[/#]", "http://purl.org/nanopub/temp/nanobench-new-nanopub/"));
		} else if (template.isLiteralPlaceholder(iri)) {
			IModel<String> tf = formComponentModels.get(iri);
			if (tf != null && tf.getObject() != null && !tf.getObject().isEmpty()) {
				return vf.createLiteral(tf.getObject());
			} else {
				return null;
			}
		} else if (template.isRestrictedChoicePlaceholder(iri)) {
			IModel<String> tf = formComponentModels.get(iri);
			if (tf != null && tf.getObject() != null && !tf.getObject().isEmpty()) {
				String prefix = template.getPrefix(iri);
				if (prefix == null) prefix = "";
				if (tf.getObject().matches("https?://.*") || prefix.matches("https?://.*")) {
					return vf.createIRI(prefix + tf.getObject());
				}
				return vf.createLiteral(tf.getObject());
			} else {
				return null;
			}
		}
		return iri;
	}

}
