# Supplementary material for: Semantic micro-contributions with decentralized nanopublication services
Source: PeerJ Comput Sci. 2021 Mar 8;7:e387. doi: 10.7717/peerj-cs.387 (PMC7959648; doi:10.7717/peerj-cs.387)
Supplement: Supplemental Information 1 — Contains the code and data that was used and generated for the performance evaluation and the usability study. [file peerj-cs-07-387-s001.zip › nanobench/src/main/java/org/petapico/nanobench/PublishPage.java]

package org.petapico.nanobench;

import org.apache.wicket.markup.html.WebPage;
import org.apache.wicket.request.flow.RedirectToUrlException;
import org.apache.wicket.request.mapper.parameter.PageParameters;

public class PublishPage extends WebPage {

	private static final long serialVersionUID = 1L;

	public PublishPage(final PageParameters parameters) {
		super();
		add(new TitleBar("titlebar"));
		if (!ProfilePage.isComplete()) {
			throw new RedirectToUrlException("./profile");
		}
		String templateId = parameters.get("template").toString();
		if (templateId != null) {
			add(new PublishForm("form", templateId, this));
		} else {
			add(new TemplateList("form"));
		}
	}

}
