# Supplementary material for: Semantic micro-contributions with decentralized nanopublication services
Source: PeerJ Comput Sci. 2021 Mar 8;7:e387. doi: 10.7717/peerj-cs.387 (PMC7959648; doi:10.7717/peerj-cs.387)
Supplement: Supplemental Information 1 — Contains the code and data that was used and generated for the performance evaluation and the usability study. [file peerj-cs-07-387-s001.zip › nanobench/src/main/java/org/petapico/nanobench/StatementItem.java]

package org.petapico.nanobench;

import org.apache.wicket.markup.html.panel.Panel;
import org.eclipse.rdf4j.model.IRI;

public class StatementItem extends Panel {

	private static final long serialVersionUID = 1L;

	public StatementItem(String id, IRI subj, IRI pred, IRI obj, final PublishForm form) {
		super(id);

		add(new ValueItem("subj", subj, false, form));
		add(new ValueItem("pred", pred, false, form));
		add(new ValueItem("obj", obj, false, form));
	}

}
