# Supplementary material for: Semantic micro-contributions with decentralized nanopublication services
Source: PeerJ Comput Sci. 2021 Mar 8;7:e387. doi: 10.7717/peerj-cs.387 (PMC7959648; doi:10.7717/peerj-cs.387)
Supplement: Supplemental Information 1 — Contains the code and data that was used and generated for the performance evaluation and the usability study. [file peerj-cs-07-387-s001.zip › nanobench/src/main/java/org/petapico/nanobench/ProfileItem.java]

package org.petapico.nanobench;

import org.apache.wicket.markup.html.basic.Label;
import org.apache.wicket.markup.html.link.BookmarkablePageLink;
import org.apache.wicket.markup.html.panel.Panel;
import org.eclipse.rdf4j.model.IRI;

public class ProfileItem extends Panel {
	
	private static final long serialVersionUID = 1L;

	public ProfileItem(String id) {
		super(id);
		IRI userIri = ProfilePage.getUserIri();
		BookmarkablePageLink<ProfilePage> l = new BookmarkablePageLink<ProfilePage>("profilelink", ProfilePage.class);
		if (userIri != null) {
			User user = User.getUser(userIri.stringValue());
			if (user != null) {
				l.add(new Label("profiletext", user.getDisplayName()));
			} else {
				l.add(new Label("profiletext", userIri));
			}
		} else {
			l.add(new Label("profiletext", "incomplete profile"));
		}
		add(l);
	}

}
