# Supplementary material for: Semantic micro-contributions with decentralized nanopublication services
Source: PeerJ Comput Sci. 2021 Mar 8;7:e387. doi: 10.7717/peerj-cs.387 (PMC7959648; doi:10.7717/peerj-cs.387)
Supplement: Supplemental Information 1 — Contains the code and data that was used and generated for the performance evaluation and the usability study. [file peerj-cs-07-387-s001.zip › nanobench/src/main/java/org/petapico/nanobench/ValueItem.java]

package org.petapico.nanobench;

import org.apache.wicket.markup.html.panel.Panel;
import org.eclipse.rdf4j.model.IRI;

public class ValueItem extends Panel {
	
	private static final long serialVersionUID = 1L;

	public ValueItem(String id, IRI iri, boolean optional, PublishForm form) {
		super(id);
		if (form.template.isUriPlaceholder(iri)) {
			add(new IriTextfieldItem("value", id, iri, optional, form));
		} else if (form.template.isLiteralPlaceholder(iri)) {
			add(new LiteralTextfieldItem("value", iri, optional, form));
		} else if (form.template.isRestrictedChoicePlaceholder(iri)) {
			add(new RestrictedChoiceItem("value", id, iri, optional, form));
		} else {
			add(new IriItem("value", id, iri, id.equals("obj"), form));
		}
	}

}
