# Supplementary material for: Semantic micro-contributions with decentralized nanopublication services
Source: PeerJ Comput Sci. 2021 Mar 8;7:e387. doi: 10.7717/peerj-cs.387 (PMC7959648; doi:10.7717/peerj-cs.387)
Supplement: Supplemental Information 1 — Contains the code and data that was used and generated for the performance evaluation and the usability study. [file peerj-cs-07-387-s001.zip › nanobench/src/main/java/org/petapico/nanobench/UserListPage.java]

package org.petapico.nanobench;

import org.apache.wicket.markup.html.WebPage;
import org.apache.wicket.markup.html.basic.Label;
import org.apache.wicket.markup.html.link.BookmarkablePageLink;
import org.apache.wicket.markup.repeater.Item;
import org.apache.wicket.markup.repeater.data.DataView;
import org.apache.wicket.markup.repeater.data.ListDataProvider;
import org.apache.wicket.request.mapper.parameter.PageParameters;


public class UserListPage extends WebPage {

	private static final long serialVersionUID = 1L;

	public UserListPage(final PageParameters parameters) {
		add(new TitleBar("titlebar"));

		add(new DataView<User>("users", new ListDataProvider<User>(User.getUsers(true))) {

			private static final long serialVersionUID = 1L;

			@Override
			protected void populateItem(Item<User> item) {
				PageParameters params = new PageParameters();
				params.add("id", item.getModelObject().getId());
				BookmarkablePageLink<UserPage> l = new BookmarkablePageLink<UserPage>("userlink", UserPage.class, params);
				l.add(new Label("linktext", item.getModelObject().getDisplayName()));
				item.add(l);
			}

		});
	}

}
