# Supplementary material for: Semantic micro-contributions with decentralized nanopublication services
Source: PeerJ Comput Sci. 2021 Mar 8;7:e387. doi: 10.7717/peerj-cs.387 (PMC7959648; doi:10.7717/peerj-cs.387)
Supplement: Supplemental Information 1 — Contains the code and data that was used and generated for the performance evaluation and the usability study. [file peerj-cs-07-387-s001.zip › nanobench/src/main/java/org/petapico/nanobench/Utils.java]

package org.petapico.nanobench;

import java.util.Arrays;
import java.util.HashMap;
import java.util.List;
import java.util.Map;

import javax.servlet.http.HttpServletRequest;

import org.apache.commons.lang.StringUtils;
import org.commonjava.mimeparse.MIMEParse;
import org.eclipse.rdf4j.model.IRI;
import org.nanopub.Nanopub;
import org.nanopub.extra.server.GetNanopub;

public class Utils {

	private Utils() {}  // no instances allowed

	public static String getMimeType(HttpServletRequest req, String supported) {
		List<String> supportedList = Arrays.asList(StringUtils.split(supported, ','));
		String mimeType = supportedList.get(0);
		try {
			mimeType = MIMEParse.bestMatch(supportedList, req.getHeader("Accept"));
		} catch (Exception ex) {}
		return mimeType;
	}

	public static String getShortNameFromURI(IRI uri) {
		String u = uri.stringValue();
		u = u.replaceFirst("[/#]$", "");
		u = u.replaceFirst("^.*[/#]([^/#]*)[/#]([0-9]+)$", "$1/$2");
		u = u.replaceFirst("^.*[/#]([^/#]*[^0-9][^/#]*)$", "$1");
		u = u.replaceFirst("((^|[^A-Za-z0-9\\-_])RA[A-Za-z0-9\\-_]{8})[A-Za-z0-9\\-_]{35}$", "$1");
		u = u.replaceFirst("(^|[^A-Za-z0-9\\-_])RA[A-Za-z0-9\\-_]{43}[^A-Za-z0-9\\-_](.+)$", "$2");
		return u;
	}

	private static Map<String,Nanopub> nanopubs = new HashMap<>();

	public static Nanopub getNanopub(String uri) {
		if (!nanopubs.containsKey(uri)) {
			nanopubs.put(uri, GetNanopub.get(uri));
		}
		return nanopubs.get(uri);
	}

}
