# Supplementary material for: Semantic micro-contributions with decentralized nanopublication services
Source: PeerJ Comput Sci. 2021 Mar 8;7:e387. doi: 10.7717/peerj-cs.387 (PMC7959648; doi:10.7717/peerj-cs.387)
Supplement: Supplemental Information 1 — Contains the code and data that was used and generated for the performance evaluation and the usability study. [file peerj-cs-07-387-s001.zip › nanobench/src/main/resources/log4j.properties]

log4j.appender.Stdout=org.apache.log4j.ConsoleAppender
log4j.appender.Stdout.layout=org.apache.log4j.PatternLayout
log4j.appender.Stdout.layout.conversionPattern=%-5p - %-26.26c{1} - %m\n

log4j.rootLogger=INFO,Stdout

log4j.logger.org.apache.wicket=INFO
log4j.logger.org.apache.wicket.protocol.http.HttpSessionStore=INFO
log4j.logger.org.apache.wicket.version=INFO
log4j.logger.org.apache.wicket.RequestCycle=INFO
