# Supplementary material for: Semantic micro-contributions with decentralized nanopublication services
Source: PeerJ Comput Sci. 2021 Mar 8;7:e387. doi: 10.7717/peerj-cs.387 (PMC7959648; doi:10.7717/peerj-cs.387)
Supplement: Supplemental Information 1 — Contains the code and data that was used and generated for the performance evaluation and the usability study. [file peerj-cs-07-387-s001.zip › nanobench/src/main/webapp/WEB-INF/web.xml]

<?xml version="1.0" encoding="ISO-8859-1"?>
<web-app xmlns="http://java.sun.com/xml/ns/j2ee"
	 xmlns:xsi="http://www.w3.org/2001/XMLSchema-instance"
	 xsi:schemaLocation="http://java.sun.com/xml/ns/j2ee http://java.sun.com/xml/ns/j2ee/web-app_2_4.xsd"
	 version="2.4"
	 metadata-complete="true">

	<display-name>nanobench</display-name>

	 <!--  
	      There are three means to configure Wickets configuration mode and they are
	      tested in the order given. 
	      1) A system property: -Dwicket.configuration
	      2) servlet specific <init-param>
	      3) context specific <context-param>
	      The value might be either "development" (reloading when templates change)
	      or "deployment". If no configuration is found, "development" is the default.
	-->

	<filter>
		<filter-name>wicket.nanobench</filter-name>
 		<filter-class>org.apache.wicket.protocol.http.WicketFilter</filter-class>
		<init-param>
			<param-name>applicationClassName</param-name>
			<param-value>org.petapico.nanobench.WicketApplication</param-value>
 		</init-param>
 	</filter>

 <filter-mapping>
  <filter-name>wicket.nanobench</filter-name>
	<url-pattern>/*</url-pattern>
 </filter-mapping>


</web-app>
