# Supplementary material for: Semantic micro-contributions with decentralized nanopublication services
Source: PeerJ Comput Sci. 2021 Mar 8;7:e387. doi: 10.7717/peerj-cs.387 (PMC7959648; doi:10.7717/peerj-cs.387)
Supplement: Supplemental Information 1 — Contains the code and data that was used and generated for the performance evaluation and the usability study. [file peerj-cs-07-387-s001.zip › nanobench-usability-eval/README.md]

Nanobench Usability Evaluation
==============================

This repo contains the files of the usability evaluation of [Nanobench](https://github.com/peta-pico/nanobench).


## Google Form Archiving

Download the Google form (using https://github.com/Y2Z/monolith):

    $ monolith https://docs.google.com/forms/d/e/1FAIpQLSeWmPjz3S-hnv9zOZMfUymRN_AK5Vtrr4ULxx_ToNkUbVudfA/viewform?hl=en > form.html
