# Supplementary material for: Semantic micro-contributions with decentralized nanopublication services
Source: PeerJ Comput Sci. 2021 Mar 8;7:e387. doi: 10.7717/peerj-cs.387 (PMC7959648; doi:10.7717/peerj-cs.387)
Supplement: Supplemental Information 1 — Contains the code and data that was used and generated for the performance evaluation and the usability study. [file peerj-cs-07-387-s001.zip › nanobench-usability-eval/responses.ods]

## Sheet: Responses
Timstamps and free text feedback is not shown here, as it could possibly be used to de-anonymize some responses.
	Have you published RDF / Linked Data before?	If yes, was it easier or harder to publish RDF / Linked Data with Nanobench, as compared to how you previously did it?	(cleaned)	Have you digitally signed RDF / Linked Data before?	If yes, was it easier or harder to digitally sign RDF / Linked Data with Nanobench (which happens each time you publish a nanopublication), as compared to how you previously did it?	(cleaned)	I think that I would like to use this system frequently.	I found the system unnecessarily complex.	I thought the system was easy to use.	I think that I would need the support of a technical person to be able to use this system.	I found the various functions in this system were well integrated.	I thought there was too much inconsistency in this system.	I would imagine that most people would learn to use this system very quickly.	I found the system very cumbersome to use.	I felt very confident using the system.	I needed to learn a lot of things before I could get going with this system.
	No			No			4	1	4	2	4	2	3	2	3	2
	Yes	4	4	Yes	4	4	4	1	4	2	5	2	4	2	4	1
	Yes	5	5	No			3	1	5	1	3	1	3	1	4	1
	No			No			3	1	5	1	4	2	5	1	2	1
	Yes	4	4	No			3	2	4	1	4	2	4	2	5	1
	Yes	4	4	No			3	2	4	5	3	4	4	2	4	3
	Yes	5	5	No	5		4	1	5	1	4	1	4	1	4	2
	Yes	4	4	No			4	2	4	3	4	2	4	2	5	2
	No			No			4	1	5	1	4	1	5	1	5	1
	No			No			4	1	5	2	3	1	4	1	5	1
	No	5		No	5		3	2	5	1	5	1	3	2	5	1
	Yes	5	5	No			3	2	5	1	3	2	5	2	4	1
	Yes	4	4	No			4	2	4	1	3	2	4	2	5	1
	Yes	5	5	No			5	3	4	3	4	3	2	2	4	4
	Yes	4	4	No			2	2	5	1	4	2	4	2	4	2
	Yes	5	5	No			4	1	5	1	4	2	4	1	5	1
	Yes	5	5	No			5	1	5	2	5	1	5	1	4	1
	No			No			3	1	5	1	5	1	5	1	4	1
	Yes	4	4	No			2	2	3	2	4	2	2	2	4	3
	No			No			4	1	5	1	5	2	5	1	3	1
	Yes	5	5	Yes	5	5	4	1	2	1	3	1	4	1	3	1
	No	5		No	5		3	1	5	3	5	1	4	1	4	2
	Yes	3	3	No			2	3	4	3	5	1	2	3	3	2
	Yes	5	5	No			5	2	4	4	4	2	4	2	4	3
	Yes	4	4	No			4	2	4	2	3	2	3	2	3	2
	Yes	5	5	No			3	1	5	1	4	2	4	2	4	1
	Yes	4	4	No			4	3	4	4	4	1	3	2	4	1
	Yes	5	5	No	5		4	1	4	2	4	2	3	2	3	3
	Yes	4	4	Yes	5	5	5	2	4	3	2	3	4	2	4	2
Count:	21			3
Average:	0.72	4.48	4.43	0.10	4.86	4.67	3.62	1.59	4.38	1.93	3.93	1.76	3.79	1.66	3.97	1.66
Average – 1:		3.48	3.43		3.86	3.67	2.62	3.41	3.38	3.07	2.93	3.24	2.79	3.34	2.97	3.34
					77.76
odd questions:	1	2	3	4	5
even questions:	5	4	3	2	1
1	0	3	9	13	4	65.52
2	0	0	3	11	15	85.34
3	0	1	1	13	14	84.48
4	1	2	5	7	14	76.72
5	0	1	7	14	7	73.28
6	0	1	2	15	11	81.03
7	0	3	6	14	6	69.83
8	0	0	1	17	11	83.62
9	0	1	6	15	7	74.14
10	0	1	4	8	16	83.62
	1	13	44	127	105	77.76

## Sheet: Responses_not_published_before
Timstamps and free text feedback is not shown here, as it could possibly be used to de-anonymize some responses.
	Have you published RDF / Linked Data before?	If yes, was it easier or harder to publish RDF / Linked Data with Nanobench, as compared to how you previously did it?	(cleaned)	Have you digitally signed RDF / Linked Data before?	If yes, was it easier or harder to digitally sign RDF / Linked Data with Nanobench (which happens each time you publish a nanopublication), as compared to how you previously did it?	(cleaned)	I think that I would like to use this system frequently.	I found the system unnecessarily complex.	I thought the system was easy to use.	I think that I would need the support of a technical person to be able to use this system.	I found the various functions in this system were well integrated.	I thought there was too much inconsistency in this system.	I would imagine that most people would learn to use this system very quickly.	I found the system very cumbersome to use.	I felt very confident using the system.	I needed to learn a lot of things before I could get going with this system.
	No			No			4	1	4	2	4	2	3	2	3	2
	No			No			3	1	5	1	4	2	5	1	2	1
	No			No			4	1	5	1	4	1	5	1	5	1
	No			No			4	1	5	2	3	1	4	1	5	1
	No	5		No	5		3	2	5	1	5	1	3	2	5	1
	No			No			3	1	5	1	5	1	5	1	4	1
	No			No			4	1	5	1	5	2	5	1	3	1
	No	5		No	5		3	1	5	3	5	1	4	1	4	2
Count:	0			0
Average:	0.00	5.00	#DIV/0!	0.00	5.00	#DIV/0!	3.50	1.13	4.88	1.50	4.38	1.38	4.25	1.25	3.88	1.25
Average – 1:		4.00	#DIV/0!		4.00	#DIV/0!	2.50	3.88	3.88	3.50	3.38	3.63	3.25	3.75	2.88	3.75
					85.94
odd questions:	1	2	3	4	5
even questions:	5	4	3	2	1
1	0	0	4	4	0	62.50
2	0	0	0	1	7	96.88
3	0	0	0	1	7	96.88
4	0	0	1	2	5	87.50
5	0	0	1	3	4	84.38
6	0	0	0	3	5	90.63
7	0	0	2	2	4	81.25
8	0	0	0	2	6	93.75
9	0	1	2	2	3	71.88
10	0	0	0	2	6	93.75
	0	1	10	22	47	85.94
