# Supplementary material for: Semantic micro-contributions with decentralized nanopublication services
Source: PeerJ Comput Sci. 2021 Mar 8;7:e387. doi: 10.7717/peerj-cs.387 (PMC7959648; doi:10.7717/peerj-cs.387)
Supplement: Supplemental Information 1 — Contains the code and data that was used and generated for the performance evaluation and the usability study. [file peerj-cs-07-387-s001.zip › nanopub-services/NOTES.md]

# TODO

- Add API method for: Get all pubkeys for an "authority group"
- Add API method for: Get all pubkeys that link to a given nanopub

Nanopub trustworthiness levels:

- signed and public key linked from identifier URL
- signed and public key mapped to identifier URL by all in authority group
- signed and public key mapped to identifier URL by most in authority group
- signed and identifier URL claimed only once
- unsigned
