# Supplementary material for: Semantic micro-contributions with decentralized nanopublication services
Source: PeerJ Comput Sci. 2021 Mar 8;7:e387. doi: 10.7717/peerj-cs.387 (PMC7959648; doi:10.7717/peerj-cs.387)
Supplement: Supplemental Information 1 — Contains the code and data that was used and generated for the performance evaluation and the usability study. [file peerj-cs-07-387-s001.zip › nanopub-services/apache-config-template.conf]

# Replace YOUR.SERVER.DOMAIN below with the (sub)domain of your server.
# Then place the lines in a file (e.g. nanopub.conf) in the Apache
# configuration directory (probably /etc/apache2/sites-enabled/ or
# /etc/httpd/conf.d/) and restart Apache (e.g. "service apache2 restart" or
# "service httd restart").

<VirtualHost *:80>
  ServerName server.np.YOUR.SERVER.DOMAIN
  ProxyPass / http://localhost:7880/
  ProxyPassReverse / http://localhost:7880/
</VirtualHost>

<VirtualHost *:80>
  ServerName grlc.np.YOUR.SERVER.DOMAIN
  ProxyPass / http://localhost:7881/
  ProxyPassReverse / http://localhost:7881/
</VirtualHost>

<VirtualHost *:80>
  ServerName ldf.np.YOUR.SERVER.DOMAIN
  ProxyPass / http://localhost:7882/
  ProxyPassReverse / http://localhost:7882/
</VirtualHost>
