# Supplementary material for: Semantic micro-contributions with decentralized nanopublication services
Source: PeerJ Comput Sci. 2021 Mar 8;7:e387. doi: 10.7717/peerj-cs.387 (PMC7959648; doi:10.7717/peerj-cs.387)
Supplement: Supplemental Information 1 — Contains the code and data that was used and generated for the performance evaluation and the usability study. [file peerj-cs-07-387-s001.zip › nanopub-services/delete-test-data.sh]

#!/bin/bash

# For testing environment, you can add a symbolic link from test-data to data:
#
# $ ln -s data test-data
#
# And then you can use this script the delete the test data and start afresh.

sudo rm -rf ./test-data/mongodb
sudo rm -rf ./test-data/rdfsink
sudo rm -rf ./test-data/virtuoso
