# Supplementary material for: Semantic micro-contributions with decentralized nanopublication services
Source: PeerJ Comput Sci. 2021 Mar 8;7:e387. doi: 10.7717/peerj-cs.387 (PMC7959648; doi:10.7717/peerj-cs.387)
Supplement: Supplemental Information 1 — Contains the code and data that was used and generated for the performance evaluation and the usability study. [file peerj-cs-07-387-s001.zip › nanopub-services/docker-compose.override.yml.template]

version: '2'
services:
  server:
    environment:
      - NPS_PUBLIC_URL=http://server.np.YOUR.SERVER.DOMAIN/
  ldf:
    environment:
      - BASEURL=http://ldf.np.YOUR.SERVER.DOMAIN/
  grlc:
    environment:
      - GRLC_SERVER_NAME=grlc.np.YOUR.SERVER.DOMAIN
