# Supplementary material for: Semantic micro-contributions with decentralized nanopublication services
Source: PeerJ Comput Sci. 2021 Mar 8;7:e387. doi: 10.7717/peerj-cs.387 (PMC7959648; doi:10.7717/peerj-cs.387)
Supplement: Supplemental Information 1 — Contains the code and data that was used and generated for the performance evaluation and the usability study. [file peerj-cs-07-387-s001.zip › nanopub-services/docker-compose.yml]

version: '2'
services:
  server:
    image: nanopub/server
    restart: unless-stopped
    depends_on:
      - db
      - rdfsink
    environment:
      - NPS_MONGODB_HOST=db
      - NPS_COLLECT_NANOPUBS_ENABLED=true
#      - NPS_PUBLIC_URL=http://.../
      - NPS_POST_NEW_NANOPUBS_TO=http://rdfsink:80
      - NPS_WAIT_MS_BEFORE_PEER_SCAN=1000
    ports:
      - 7880:8080
  db:
    image: nanopub/mongo
#    image: mongo
    restart: unless-stopped
    volumes:
      - ./data/mongodb:/data/db
#    ports:
#      - 27017:27017
  rdfsink:
    image: nanopub/rdfsink
    restart: unless-stopped
    depends_on:
      - virtuoso
    environment:
      - ENDPOINT=http://virtuoso:8890/sparql
      - UPDATE_ENDPOINT=http://virtuoso:8890/sparql
      - MODULE=nanopub
    volumes:
      - ./data/rdfsink:/data
  virtuoso:
    image: nanopub/virtuoso
#    image: tenforce/virtuoso
    restart: unless-stopped
#    ports:
#      - 8890:8890
#      - 1111:1111
    environment:
      - SPARQL_UPDATE=true
      - VIRT_SPARQL_MaxQueryExecutionTime=600
    volumes:
      - ./data/virtuoso:/data
  grlc:
    image: nanopub/grlc
#    image: clariah/grlc:dev
    restart: unless-stopped
#    ports:
#     - 8001:80
#     - 8001:8088
    environment:
     - GRLC_SPARQL_ENDPOINT=http://virtuoso:8890/sparql/
     - USERMAP_GID=1000
     - USERMAP_UID=1000
#    - DEBUG=true
#    volumes:
#     - ./data/grlc/nanopub-api:/home/grlc/queries
  nginx:
    image: nanopub/nginx
    restart: unless-stopped
    ports:
      - 7881:80
  ldf:
    image: nanopub/ldf
    ports:
      - 7882:3000
#    environment:
#      - BASEURL=http://.../
