# Supplementary material for: Semantic micro-contributions with decentralized nanopublication services
Source: PeerJ Comput Sci. 2021 Mar 8;7:e387. doi: 10.7717/peerj-cs.387 (PMC7959648; doi:10.7717/peerj-cs.387)
Supplement: Supplemental Information 1 — Contains the code and data that was used and generated for the performance evaluation and the usability study. [file peerj-cs-07-387-s001.zip › nanopub-services/nginx-config-template.conf]

# Replace YOUR.SERVER.DOMAIN below with the (sub)domain of your server.
# Then place the lines in a file (e.g. nanopub.conf) in the Nginx configuration
# directory (probably /etc/nginx/sites-enabled/) and restart Nginx (e.g.
# "service nginx restart").

server {
  listen 80;
  server_name server.np.YOUR.SERVER.DOMAIN;
  location / {
        proxy_set_header X-Forwarded-Host $host;
        proxy_set_header X-Forwarded-Server $host;
        proxy_set_header X-Forwarded-For $proxy_add_x_forwarded_for;
        proxy_pass http://127.0.0.1:7880/;
  }
}

server {
  listen 80;
  server_name grlc.np.YOUR.SERVER.DOMAIN;
  location / {
        proxy_set_header X-Forwarded-Host $host;
        proxy_set_header X-Forwarded-Server $host;
        proxy_set_header X-Forwarded-For $proxy_add_x_forwarded_for;
        proxy_pass http://127.0.0.1:7881/;
  }
}

server {
  listen 80;
  server_name ldf.np.YOUR.SERVER.DOMAIN;
  location / {
        proxy_set_header X-Forwarded-Host $host;
        proxy_set_header X-Forwarded-Server $host;
        proxy_set_header X-Forwarded-For $proxy_add_x_forwarded_for;
        proxy_pass http://127.0.0.1:7882/;
  }
}
