# Supplementary material for: Semantic micro-contributions with decentralized nanopublication services
Source: PeerJ Comput Sci. 2021 Mar 8;7:e387. doi: 10.7717/peerj-cs.387 (PMC7959648; doi:10.7717/peerj-cs.387)
Supplement: Supplemental Information 1 — Contains the code and data that was used and generated for the performance evaluation and the usability study. [file peerj-cs-07-387-s001.zip › nanopub-services/np-admin-graph.trig]

@prefix npa: <http://purl.org/nanopub/admin/> .
@prefix xsd: <http://www.w3.org/2001/XMLSchema#> .

npa:graph {
  <*NPURI*> npa:hasHeadGraph <*HEADURI*> ;
    dct:created "*DATETIME*"^^xsd:dateTime ;
    npa:creationDay <http://purl.org/nanopub/admin/date/*YEAR-MONTH-DAY*> ;
    npa:creationMonth <http://purl.org/nanopub/admin/date/*YEAR-MONTH*> ;
    npa:creationYear <http://purl.org/nanopub/admin/date/*YEAR*> ;
    npa:hasValidSignatureForPublicKey "*PUBLICKEY*" ;
    npa:note "*ANY-FURTHER-NOTES*" ;
    npa:hasSubIri *SUB-IRIS...* .
}

npa:networkGraph {
  <*NPURI*> <*INTER-NP-RELATION*> *REFERENCED-NPURIS...* .
  <*NPURI*> npa:refersToNanopub *REFERENCED-NPURI...* .
}
