# Supplementary material for: Semantic micro-contributions with decentralized nanopublication services
Source: PeerJ Comput Sci. 2021 Mar 8;7:e387. doi: 10.7717/peerj-cs.387 (PMC7959648; doi:10.7717/peerj-cs.387)
Supplement: Supplemental Information 1 — Contains the code and data that was used and generated for the performance evaluation and the usability study. [file peerj-cs-07-387-s001.zip › nanopub-services/package-dbs.sh]

#!/bin/bash
#
# It's recommended to run
#   $ docker-compose stop
# before, and
#   $ docker-compose start
# after running this script.

sudo tar -zcvf data/mongodb.tar.gz data/mongodb
sudo tar -zcvf data/virtuoso.tar.gz data/virtuoso
