# Supplementary material for: Semantic micro-contributions with decentralized nanopublication services
Source: PeerJ Comput Sci. 2021 Mar 8;7:e387. doi: 10.7717/peerj-cs.387 (PMC7959648; doi:10.7717/peerj-cs.387)
Supplement: Supplemental Information 1 — Contains the code and data that was used and generated for the performance evaluation and the usability study. [file peerj-cs-07-387-s001.zip › nanopub-services/save-images.sh]

#!/bin/bash

DATE=$(date +%Y%m%d)

mkdir -p images/$DATE

docker save nanopub/mongo | gzip -c > images/$DATE/nanopub-mongo.tar.gz
docker save nanopub/server | gzip -c > images/$DATE/nanopub-server.tar.gz
docker save nanopub/rdfsink | gzip -c > images/$DATE/nanopub-rdfsink.tar.gz
docker save nanopub/virtuoso | gzip -c > images/$DATE/nanopub-virtuoso.tar.gz
docker save nanopub/grlc | gzip -c > images/$DATE/nanopub-grlc.tar.gz
docker save nanopub/nginx | gzip -c > images/$DATE/nanopub-nginx.tar.gz
docker save nanopub/ldf | gzip -c > images/$DATE/nanopub-ldf.tar.gz
