# Supplementary material for: Semantic micro-contributions with decentralized nanopublication services
Source: PeerJ Comput Sci. 2021 Mar 8;7:e387. doi: 10.7717/peerj-cs.387 (PMC7959648; doi:10.7717/peerj-cs.387)
Supplement: Supplemental Information 1 — Contains the code and data that was used and generated for the performance evaluation and the usability study. [file peerj-cs-07-387-s001.zip › nanopub-services/tag-and-push.sh]

#!/bin/bash

DATE=$(date +%Y%m%d)

docker tag nanopub/mongo nanopub/mongo:$DATE
docker tag nanopub/server nanopub/server:$DATE
docker tag nanopub/rdfsink nanopub/rdfsink:$DATE
docker tag nanopub/virtuoso nanopub/virtuoso:$DATE
docker tag nanopub/grlc nanopub/grlc:$DATE
docker tag nanopub/nginx nanopub/nginx:$DATE
docker tag nanopub/ldf nanopub/ldf:$DATE

docker push nanopub/mongo:$DATE
docker push nanopub/server:$DATE
docker push nanopub/rdfsink:$DATE
docker push nanopub/virtuoso:$DATE
docker push nanopub/grlc:$DATE
docker push nanopub/nginx:$DATE
docker push nanopub/ldf:$DATE

docker push nanopub/mongo
docker push nanopub/server
docker push nanopub/rdfsink
docker push nanopub/virtuoso
docker push nanopub/grlc
docker push nanopub/nginx
docker push nanopub/ldf
