# Supplementary material for: Semantic micro-contributions with decentralized nanopublication services
Source: PeerJ Comput Sci. 2021 Mar 8;7:e387. doi: 10.7717/peerj-cs.387 (PMC7959648; doi:10.7717/peerj-cs.387)
Supplement: Supplemental Information 1 — Contains the code and data that was used and generated for the performance evaluation and the usability study. [file peerj-cs-07-387-s001.zip › nanopub-services/nginx/Dockerfile]

FROM nginx:alpine
ADD nginx.sites /etc/nginx/conf.d/default.conf
ADD tapas /var/www/tapas
ADD local-tapas-config.js /var/www/tapas/local-tapas-config.js
