# Supplementary material for: Semantic micro-contributions with decentralized nanopublication services
Source: PeerJ Comput Sci. 2021 Mar 8;7:e387. doi: 10.7717/peerj-cs.387 (PMC7959648; doi:10.7717/peerj-cs.387)
Supplement: Supplemental Information 1 — Contains the code and data that was used and generated for the performance evaluation and the usability study. [file peerj-cs-07-387-s001.zip › nanopub-services/nginx/nginx.sites]

server {
  listen 80;
  location ~ ^/$ {
    return 301 ./tapas/tapas.html;
  }
  location /tapas/ {
        root /var/www/;
  }
  location / {
        proxy_set_header X-Forwarded-Host $host;
        proxy_set_header X-Forwarded-Server $host;
        proxy_set_header X-Forwarded-For $proxy_add_x_forwarded_for;
        proxy_pass http://grlc:80/;
  }
}
