# Supplementary material for: Semantic micro-contributions with decentralized nanopublication services
Source: PeerJ Comput Sci. 2021 Mar 8;7:e387. doi: 10.7717/peerj-cs.387 (PMC7959648; doi:10.7717/peerj-cs.387)
Supplement: Supplemental Information 1 — Contains the code and data that was used and generated for the performance evaluation and the usability study. [file peerj-cs-07-387-s001.zip › nanopub-services-eval/ldf-instances.txt]

http://ldf.nanopubs.lod.labs.vu.nl/np
http://ldf.np.scify.org/np
http://130.60.24.146:7882/np
https://openphacts.cs.man.ac.uk/nanopub/ldf/np
http://ldf.np.dumontierlab.com/np
https://ldf.nanopubs.knows.idlab.ugent.be/np
