# Supplementary material for: Semantic micro-contributions with decentralized nanopublication services
Source: PeerJ Comput Sci. 2021 Mar 8;7:e387. doi: 10.7717/peerj-cs.387 (PMC7959648; doi:10.7717/peerj-cs.387)
Supplement: Supplemental Information 1 — Contains the code and data that was used and generated for the performance evaluation and the usability study. [file peerj-cs-07-387-s001.zip › nanopub-services-eval/Dockerfile]

FROM node:latest

WORKDIR /app

RUN git clone https://github.com/comunica/comunica.git
RUN cd /app/comunica && yarn install
RUN chmod 755 /app/comunica/packages/actor-init-sparql/bin/query.js
RUN ln -s /app/comunica/packages/actor-init-sparql/bin/query.js /usr/local/bin/comunica-sparql

COPY ./ldf-queries /app/ldf-queries
COPY ./ldf-instances.txt /app/ldf-instances.txt
COPY ./grlc-queries.txt /app/grlc-queries.txt
COPY ./grlc-instances.txt /app/grlc-instances.txt
COPY ./run-grlc.sh /app/run-grlc.sh
COPY ./run-ldf.sh /app/run-ldf.sh
COPY ./package-output.sh /app/package-output.sh
COPY ./run.sh /app/run.sh

CMD [ "./run.sh" ]
