# Supplementary material for: Semantic micro-contributions with decentralized nanopublication services
Source: PeerJ Comput Sci. 2021 Mar 8;7:e387. doi: 10.7717/peerj-cs.387 (PMC7959648; doi:10.7717/peerj-cs.387)
Supplement: Supplemental Information 1 — Contains the code and data that was used and generated for the performance evaluation and the usability study. [file peerj-cs-07-387-s001.zip › nanopub-services-eval/grlc-queries.txt]

01_find_nanopubs:find_nanopubs?month=http%3A%2F%2Fpurl.org%2Fnanopub%2Fadmin%2Fdate%2F2020-02
02_find_nanopubs_with_pattern:find_nanopubs_with_pattern?pred=http%3A%2F%2Fxmlns.com%2Ffoaf%2F0.1%2Fknows
03_find_nanopubs_with_text:find_nanopubs_with_text?text=john
04_find_nanopubs_with_uri:find_nanopubs_with_uri?ref=https%3A%2F%2Forcid.org%2F0000-0001-5118-256X
05_find_signed_nanopubs:find_signed_nanopubs?month=http%3A%2F%2Fpurl.org%2Fnanopub%2Fadmin%2Fdate%2F2020-02
06_find_signed_nanopubs_with_pattern:find_signed_nanopubs_with_pattern?pred=http%3A%2F%2Fxmlns.com%2Ffoaf%2F0.1%2Fknows
07_find_signed_nanopubs_with_text:find_signed_nanopubs_with_text?text=john
08_find_signed_nanopubs_with_uri:find_signed_nanopubs_with_uri?ref=https%3A%2F%2Forcid.org%2F0000-0001-5118-256X
09_get_all_indexes:get_all_indexes
10_get_all_users:get_all_users
11_get_backlinks:get_backlinks?np=http%3A%2F%2Fpurl.org%2Fnp%2FRAcS-hC0ZeMiUtaPz0PRoml6R61wA71lgjYZGa4zswKEQ
12_get_deep_backlinks:get_deep_backlinks?np=http%3A%2F%2Fpurl.org%2Fnp%2FRAcS-hC0ZeMiUtaPz0PRoml6R61wA71lgjYZGa4zswKEQ
13_get_latest_version:get_latest_version?np=http%3A%2F%2Fpurl.org%2Fnp%2FRAN2NkswPgPDod5NvLTaKzef7JT7IOn-sSCCp_yqrV2Wo
14_get_nanopub_count:get_nanopub_count?month=http%3A%2F%2Fpurl.org%2Fnanopub%2Fadmin%2Fdate%2F2020-02
