# Supplementary material for: Semantic micro-contributions with decentralized nanopublication services
Source: PeerJ Comput Sci. 2021 Mar 8;7:e387. doi: 10.7717/peerj-cs.387 (PMC7959648; doi:10.7717/peerj-cs.387)
Supplement: Supplemental Information 1 — Contains the code and data that was used and generated for the performance evaluation and the usability study. [file peerj-cs-07-387-s001.zip › nanopub-services-eval/eval/ldf-eval.ods]

## Sheet: Query Analysis
Query	has timeout 0	has timeout p	has error 0	has error p	has full result	sum	full result time
01_find_nanopubs	0.00	0.23	0.03	0.07	0.67	1.00	35.26
02_find_nanopubs_with_pattern	0.00	0.00	0.03	0.07	0.90	1.00	6.69
04_find_nanopubs_with_uri	0.80	0.17	0.03	0.00	0.00	1.00	#DIV/0!
05_find_signed_nanopubs	0.00	0.00	0.03	0.03	0.93	1.00	20.77
06_find_signed_nanopubs_with_pattern	0.00	0.00	0.03	0.03	0.93	1.00	9.57
08_find_signed_nanopubs_with_uri	0.00	0.20	0.03	0.07	0.70	1.00	29.53
09_get_all_indexes	0.97	0.00	0.03	0.00	0.00	1.00	#DIV/0!
10_get_all_users	0.00	0.13	0.03	0.03	0.80	1.00	31.09
11_get_backlinks	0.00	0.00	0.03	0.00	0.97	1.00	1.53
14_get_nanopub_count	0.00	0.00	0.03	0.00	0.97	1.00	6.54
15_papers	0.00	0.00	0.03	0.00	0.97	1.00	2.30
16_papers_x	0.00	0.00	0.03	0.00	0.97	1.00	10.07

## Sheet: Amsterdam
Time	Query	Service URL	Time	Results	Error	Results expected	has timeout 0	has timeout p	has error 0	has error p	has full result	# true	full result time
2020-05-12 07:39:48 +0000	01_find_nanopubs	http://ldf.nanopubs.lod.labs.vu.nl/np	25.39	1000	0	1000	FALSE	FALSE	FALSE	FALSE	TRUE	1	25.39
2020-05-12 07:40:13 +0000	01_find_nanopubs	http://ldf.np.scify.org/np	60.01	785	0	1000	FALSE	TRUE	FALSE	FALSE	FALSE	1
2020-05-12 07:41:13 +0000	01_find_nanopubs	http://130.60.24.146:7882/np	46.62	1000	0	1000	FALSE	FALSE	FALSE	FALSE	TRUE	1	46.62
2020-05-12 07:42:00 +0000	01_find_nanopubs	https://openphacts.cs.man.ac.uk/nanopub/ldf/np	32.3	1000	0	1000	FALSE	FALSE	FALSE	FALSE	TRUE	1	32.3
2020-05-12 07:42:32 +0000	01_find_nanopubs	http://ldf.np.dumontierlab.com/np	29.95	1000	0	1000	FALSE	FALSE	FALSE	FALSE	TRUE	1	29.95
2020-05-12 07:43:02 +0000	01_find_nanopubs	https://ldf.nanopubs.knows.idlab.ugent.be/np	35.57	1000	0	1000	FALSE	FALSE	FALSE	FALSE	TRUE	1	35.57
2020-05-12 07:43:38 +0000	02_find_nanopubs_with_pattern	http://ldf.nanopubs.lod.labs.vu.nl/np	2.97	57	0	57	FALSE	FALSE	FALSE	FALSE	TRUE	1	2.97
2020-05-12 07:43:41 +0000	02_find_nanopubs_with_pattern	http://ldf.np.scify.org/np	8.92	57	0	57	FALSE	FALSE	FALSE	FALSE	TRUE	1	8.92
2020-05-12 07:43:50 +0000	02_find_nanopubs_with_pattern	http://130.60.24.146:7882/np	5.66	57	0	57	FALSE	FALSE	FALSE	FALSE	TRUE	1	5.66
2020-05-12 07:43:55 +0000	02_find_nanopubs_with_pattern	https://openphacts.cs.man.ac.uk/nanopub/ldf/np	4.65	57	0	57	FALSE	FALSE	FALSE	FALSE	TRUE	1	4.65
2020-05-12 07:44:00 +0000	02_find_nanopubs_with_pattern	http://ldf.np.dumontierlab.com/np	4.37	57	0	57	FALSE	FALSE	FALSE	FALSE	TRUE	1	4.37
2020-05-12 07:44:04 +0000	02_find_nanopubs_with_pattern	https://ldf.nanopubs.knows.idlab.ugent.be/np	3.69	57	0	57	FALSE	FALSE	FALSE	FALSE	TRUE	1	3.69
2020-05-12 07:44:08 +0000	04_find_nanopubs_with_uri	http://ldf.nanopubs.lod.labs.vu.nl/np	60.03	0	0	18	TRUE	FALSE	FALSE	FALSE	FALSE	1
2020-05-12 07:45:08 +0000	04_find_nanopubs_with_uri	http://ldf.np.scify.org/np	60.01	0	0	18	TRUE	FALSE	FALSE	FALSE	FALSE	1
2020-05-12 07:46:08 +0000	04_find_nanopubs_with_uri	http://130.60.24.146:7882/np	60.02	0	0	18	TRUE	FALSE	FALSE	FALSE	FALSE	1
2020-05-12 07:47:08 +0000	04_find_nanopubs_with_uri	https://openphacts.cs.man.ac.uk/nanopub/ldf/np	60.02	1	0	18	FALSE	TRUE	FALSE	FALSE	FALSE	1
2020-05-12 07:48:08 +0000	04_find_nanopubs_with_uri	http://ldf.np.dumontierlab.com/np	60.02	0	0	18	TRUE	FALSE	FALSE	FALSE	FALSE	1
2020-05-12 07:49:08 +0000	04_find_nanopubs_with_uri	https://ldf.nanopubs.knows.idlab.ugent.be/np	60.02	0	0	18	TRUE	FALSE	FALSE	FALSE	FALSE	1
2020-05-12 07:50:08 +0000	05_find_signed_nanopubs	http://ldf.nanopubs.lod.labs.vu.nl/np	10.35	22	0	22	FALSE	FALSE	FALSE	FALSE	TRUE	1	10.35
2020-05-12 07:50:19 +0000	05_find_signed_nanopubs	http://ldf.np.scify.org/np	36.9	22	0	22	FALSE	FALSE	FALSE	FALSE	TRUE	1	36.9
2020-05-12 07:50:55 +0000	05_find_signed_nanopubs	http://130.60.24.146:7882/np	20.42	22	0	22	FALSE	FALSE	FALSE	FALSE	TRUE	1	20.42
2020-05-12 07:51:16 +0000	05_find_signed_nanopubs	https://openphacts.cs.man.ac.uk/nanopub/ldf/np	15.65	22	0	22	FALSE	FALSE	FALSE	FALSE	TRUE	1	15.65
2020-05-12 07:51:32 +0000	05_find_signed_nanopubs	http://ldf.np.dumontierlab.com/np	12.5	22	0	22	FALSE	FALSE	FALSE	FALSE	TRUE	1	12.5
2020-05-12 07:51:44 +0000	05_find_signed_nanopubs	https://ldf.nanopubs.knows.idlab.ugent.be/np	15.86	22	0	22	FALSE	FALSE	FALSE	FALSE	TRUE	1	15.86
2020-05-12 07:52:00 +0000	06_find_signed_nanopubs_with_pattern	http://ldf.nanopubs.lod.labs.vu.nl/np	7.32	56	0	56	FALSE	FALSE	FALSE	FALSE	TRUE	1	7.32
2020-05-12 07:52:07 +0000	06_find_signed_nanopubs_with_pattern	http://ldf.np.scify.org/np	15.23	56	0	56	FALSE	FALSE	FALSE	FALSE	TRUE	1	15.23
2020-05-12 07:52:23 +0000	06_find_signed_nanopubs_with_pattern	http://130.60.24.146:7882/np	8.47	56	0	56	FALSE	FALSE	FALSE	FALSE	TRUE	1	8.47
2020-05-12 07:52:31 +0000	06_find_signed_nanopubs_with_pattern	https://openphacts.cs.man.ac.uk/nanopub/ldf/np	6.29	56	0	56	FALSE	FALSE	FALSE	FALSE	TRUE	1	6.29
2020-05-12 07:52:37 +0000	06_find_signed_nanopubs_with_pattern	http://ldf.np.dumontierlab.com/np	7.28	56	0	56	FALSE	FALSE	FALSE	FALSE	TRUE	1	7.28
2020-05-12 07:52:45 +0000	06_find_signed_nanopubs_with_pattern	https://ldf.nanopubs.knows.idlab.ugent.be/np	6.29	56	0	56	FALSE	FALSE	FALSE	FALSE	TRUE	1	6.29
2020-05-12 07:52:51 +0000	08_find_signed_nanopubs_with_uri	http://ldf.nanopubs.lod.labs.vu.nl/np	18.79	18	0	18	FALSE	FALSE	FALSE	FALSE	TRUE	1	18.79
2020-05-12 07:53:10 +0000	08_find_signed_nanopubs_with_uri	http://ldf.np.scify.org/np	60.01	18	0	18	FALSE	TRUE	FALSE	FALSE	FALSE	1
2020-05-12 07:54:10 +0000	08_find_signed_nanopubs_with_uri	http://130.60.24.146:7882/np	37.23	18	0	18	FALSE	FALSE	FALSE	FALSE	TRUE	1	37.23
2020-05-12 07:54:47 +0000	08_find_signed_nanopubs_with_uri	https://openphacts.cs.man.ac.uk/nanopub/ldf/np	25.31	18	0	18	FALSE	FALSE	FALSE	FALSE	TRUE	1	25.31
2020-05-12 07:55:12 +0000	08_find_signed_nanopubs_with_uri	http://ldf.np.dumontierlab.com/np	21.17	18	0	18	FALSE	FALSE	FALSE	FALSE	TRUE	1	21.17
2020-05-12 07:55:34 +0000	08_find_signed_nanopubs_with_uri	https://ldf.nanopubs.knows.idlab.ugent.be/np	25.27	18	0	18	FALSE	FALSE	FALSE	FALSE	TRUE	1	25.27
2020-05-12 07:55:59 +0000	09_get_all_indexes	http://ldf.nanopubs.lod.labs.vu.nl/np	60.01	0	0	227	TRUE	FALSE	FALSE	FALSE	FALSE	1
2020-05-12 07:56:59 +0000	09_get_all_indexes	http://ldf.np.scify.org/np	60.01	0	0	227	TRUE	FALSE	FALSE	FALSE	FALSE	1
2020-05-12 07:57:59 +0000	09_get_all_indexes	http://130.60.24.146:7882/np	60.01	0	0	227	TRUE	FALSE	FALSE	FALSE	FALSE	1
2020-05-12 07:58:59 +0000	09_get_all_indexes	https://openphacts.cs.man.ac.uk/nanopub/ldf/np	60.01	0	0	227	TRUE	FALSE	FALSE	FALSE	FALSE	1
2020-05-12 07:59:59 +0000	09_get_all_indexes	http://ldf.np.dumontierlab.com/np	60.01	0	0	227	TRUE	FALSE	FALSE	FALSE	FALSE	1
2020-05-12 08:00:59 +0000	09_get_all_indexes	https://ldf.nanopubs.knows.idlab.ugent.be/np	60.01	0	0	227	TRUE	FALSE	FALSE	FALSE	FALSE	1
2020-05-12 08:01:59 +0000	10_get_all_users	http://ldf.nanopubs.lod.labs.vu.nl/np	19.79	41	0	41	FALSE	FALSE	FALSE	FALSE	TRUE	1	19.79
2020-05-12 08:02:19 +0000	10_get_all_users	http://ldf.np.scify.org/np	59.83	41	0	41	FALSE	FALSE	FALSE	FALSE	TRUE	1	59.83
2020-05-12 08:03:19 +0000	10_get_all_users	http://130.60.24.146:7882/np	34.51	41	0	41	FALSE	FALSE	FALSE	FALSE	TRUE	1	34.51
2020-05-12 08:03:53 +0000	10_get_all_users	https://openphacts.cs.man.ac.uk/nanopub/ldf/np	26.6	41	0	41	FALSE	FALSE	FALSE	FALSE	TRUE	1	26.6
2020-05-12 08:04:20 +0000	10_get_all_users	http://ldf.np.dumontierlab.com/np	21.9	41	0	41	FALSE	FALSE	FALSE	FALSE	TRUE	1	21.9
2020-05-12 08:04:42 +0000	10_get_all_users	https://ldf.nanopubs.knows.idlab.ugent.be/np	24.52	41	0	41	FALSE	FALSE	FALSE	FALSE	TRUE	1	24.52
2020-05-12 08:05:06 +0000	11_get_backlinks	http://ldf.nanopubs.lod.labs.vu.nl/np	0.8	13	0	13	FALSE	FALSE	FALSE	FALSE	TRUE	1	0.8
2020-05-12 08:05:07 +0000	11_get_backlinks	http://ldf.np.scify.org/np	1.2	13	0	13	FALSE	FALSE	FALSE	FALSE	TRUE	1	1.2
2020-05-12 08:05:08 +0000	11_get_backlinks	http://130.60.24.146:7882/np	0.96	13	0	13	FALSE	FALSE	FALSE	FALSE	TRUE	1	0.96
2020-05-12 08:05:09 +0000	11_get_backlinks	https://openphacts.cs.man.ac.uk/nanopub/ldf/np	0.94	13	0	13	FALSE	FALSE	FALSE	FALSE	TRUE	1	0.94
2020-05-12 08:05:10 +0000	11_get_backlinks	http://ldf.np.dumontierlab.com/np	0.81	13	0	13	FALSE	FALSE	FALSE	FALSE	TRUE	1	0.81
2020-05-12 08:05:11 +0000	11_get_backlinks	https://ldf.nanopubs.knows.idlab.ugent.be/np	0.89	13	0	13	FALSE	FALSE	FALSE	FALSE	TRUE	1	0.89
2020-05-12 08:05:12 +0000	14_get_nanopub_count	http://ldf.nanopubs.lod.labs.vu.nl/np	4.84	1	0	1	FALSE	FALSE	FALSE	FALSE	TRUE	1	4.84
2020-05-12 08:05:17 +0000	14_get_nanopub_count	http://ldf.np.scify.org/np	10.79	1	0	1	FALSE	FALSE	FALSE	FALSE	TRUE	1	10.79
2020-05-12 08:05:28 +0000	14_get_nanopub_count	http://130.60.24.146:7882/np	5.42	1	0	1	FALSE	FALSE	FALSE	FALSE	TRUE	1	5.42
2020-05-12 08:05:33 +0000	14_get_nanopub_count	https://openphacts.cs.man.ac.uk/nanopub/ldf/np	5.02	1	0	1	FALSE	FALSE	FALSE	FALSE	TRUE	1	5.02
2020-05-12 08:05:38 +0000	14_get_nanopub_count	http://ldf.np.dumontierlab.com/np	4.18	1	0	1	FALSE	FALSE	FALSE	FALSE	TRUE	1	4.18
2020-05-12 08:05:42 +0000	14_get_nanopub_count	https://ldf.nanopubs.knows.idlab.ugent.be/np	4.31	1	0	1	FALSE	FALSE	FALSE	FALSE	TRUE	1	4.31
2020-05-12 08:05:47 +0000	15_papers	http://ldf.nanopubs.lod.labs.vu.nl/np	1.22	25	0	25	FALSE	FALSE	FALSE	FALSE	TRUE	1	1.22
2020-05-12 08:05:48 +0000	15_papers	http://ldf.np.scify.org/np	2.47	25	0	25	FALSE	FALSE	FALSE	FALSE	TRUE	1	2.47
2020-05-12 08:05:50 +0000	15_papers	http://130.60.24.146:7882/np	1.59	25	0	25	FALSE	FALSE	FALSE	FALSE	TRUE	1	1.59
2020-05-12 08:05:52 +0000	15_papers	https://openphacts.cs.man.ac.uk/nanopub/ldf/np	2.08	25	0	25	FALSE	FALSE	FALSE	FALSE	TRUE	1	2.08
2020-05-12 08:05:54 +0000	15_papers	http://ldf.np.dumontierlab.com/np	1.61	25	0	25	FALSE	FALSE	FALSE	FALSE	TRUE	1	1.61
2020-05-12 08:05:56 +0000	15_papers	https://ldf.nanopubs.knows.idlab.ugent.be/np	1.44	25	0	25	FALSE	FALSE	FALSE	FALSE	TRUE	1	1.44
2020-05-12 08:05:57 +0000	16_papers_x	http://ldf.nanopubs.lod.labs.vu.nl/np	5.81	23	0	23	FALSE	FALSE	FALSE	FALSE	TRUE	1	5.81
2020-05-12 08:06:03 +0000	16_papers_x	http://ldf.np.scify.org/np	17.28	23	0	23	FALSE	FALSE	FALSE	FALSE	TRUE	1	17.28
2020-05-12 08:06:20 +0000	16_papers_x	http://130.60.24.146:7882/np	10.64	23	0	23	FALSE	FALSE	FALSE	FALSE	TRUE	1	10.64
2020-05-12 08:06:31 +0000	16_papers_x	https://openphacts.cs.man.ac.uk/nanopub/ldf/np	7.18	23	0	23	FALSE	FALSE	FALSE	FALSE	TRUE	1	7.18
2020-05-12 08:06:38 +0000	16_papers_x	http://ldf.np.dumontierlab.com/np	5.92	23	0	23	FALSE	FALSE	FALSE	FALSE	TRUE	1	5.92
2020-05-12 08:06:44 +0000	16_papers_x	https://ldf.nanopubs.knows.idlab.ugent.be/np	7	23	0	23	FALSE	FALSE	FALSE	FALSE	TRUE	1	7

## Sheet: Athens
Time	Query	Service URL	Time	Results	Error	Results expected	has timeout 0	has timeout p	has error 0	has error p	has full result	# true	full result time
2020-05-12 10:38:06 +0000	01_find_nanopubs	http://ldf.nanopubs.lod.labs.vu.nl/np	40.49	1000	0	1000	FALSE	FALSE	FALSE	FALSE	TRUE	1	40.49
2020-05-12 10:38:47 +0000	01_find_nanopubs	http://ldf.np.scify.org/np	23.39	1000	0	1000	FALSE	FALSE	FALSE	FALSE	TRUE	1	23.39
2020-05-12 10:39:10 +0000	01_find_nanopubs	http://130.60.24.146:7882/np	43.69	1000	0	1000	FALSE	FALSE	FALSE	FALSE	TRUE	1	43.69
2020-05-12 10:39:54 +0000	01_find_nanopubs	https://openphacts.cs.man.ac.uk/nanopub/ldf/np	42.64	1000	0	1000	FALSE	FALSE	FALSE	FALSE	TRUE	1	42.64
2020-05-12 10:40:37 +0000	01_find_nanopubs	http://ldf.np.dumontierlab.com/np	42.53	1000	0	1000	FALSE	FALSE	FALSE	FALSE	TRUE	1	42.53
2020-05-12 10:41:19 +0000	01_find_nanopubs	https://ldf.nanopubs.knows.idlab.ugent.be/np	48.12	1000	0	1000	FALSE	FALSE	FALSE	FALSE	TRUE	1	48.12
2020-05-12 10:42:07 +0000	02_find_nanopubs_with_pattern	http://ldf.nanopubs.lod.labs.vu.nl/np	8.59	57	0	57	FALSE	FALSE	FALSE	FALSE	TRUE	1	8.59
2020-05-12 10:42:16 +0000	02_find_nanopubs_with_pattern	http://ldf.np.scify.org/np	4	57	0	57	FALSE	FALSE	FALSE	FALSE	TRUE	1	4
2020-05-12 10:42:20 +0000	02_find_nanopubs_with_pattern	http://130.60.24.146:7882/np	5.52	57	0	57	FALSE	FALSE	FALSE	FALSE	TRUE	1	5.52
2020-05-12 10:42:26 +0000	02_find_nanopubs_with_pattern	https://openphacts.cs.man.ac.uk/nanopub/ldf/np	9.13	57	0	57	FALSE	FALSE	FALSE	FALSE	TRUE	1	9.13
2020-05-12 10:42:35 +0000	02_find_nanopubs_with_pattern	http://ldf.np.dumontierlab.com/np	5.7	57	0	57	FALSE	FALSE	FALSE	FALSE	TRUE	1	5.7
2020-05-12 10:42:40 +0000	02_find_nanopubs_with_pattern	https://ldf.nanopubs.knows.idlab.ugent.be/np	5.02	57	0	57	FALSE	FALSE	FALSE	FALSE	TRUE	1	5.02
2020-05-12 10:42:46 +0000	04_find_nanopubs_with_uri	http://ldf.nanopubs.lod.labs.vu.nl/np	60.01	0	1	18	TRUE	FALSE	FALSE	FALSE	FALSE	1
2020-05-12 10:43:46 +0000	04_find_nanopubs_with_uri	http://ldf.np.scify.org/np	60.04	0	0	18	TRUE	FALSE	FALSE	FALSE	FALSE	1
2020-05-12 10:44:46 +0000	04_find_nanopubs_with_uri	http://130.60.24.146:7882/np	60.02	0	0	18	TRUE	FALSE	FALSE	FALSE	FALSE	1
2020-05-12 10:45:46 +0000	04_find_nanopubs_with_uri	https://openphacts.cs.man.ac.uk/nanopub/ldf/np	60.02	1	0	18	FALSE	TRUE	FALSE	FALSE	FALSE	1
2020-05-12 10:46:46 +0000	04_find_nanopubs_with_uri	http://ldf.np.dumontierlab.com/np	60.02	0	0	18	TRUE	FALSE	FALSE	FALSE	FALSE	1
2020-05-12 10:47:46 +0000	04_find_nanopubs_with_uri	https://ldf.nanopubs.knows.idlab.ugent.be/np	60.02	0	0	18	TRUE	FALSE	FALSE	FALSE	FALSE	1
2020-05-12 10:48:46 +0000	05_find_signed_nanopubs	http://ldf.nanopubs.lod.labs.vu.nl/np	18.22	22	0	22	FALSE	FALSE	FALSE	FALSE	TRUE	1	18.22
2020-05-12 10:49:04 +0000	05_find_signed_nanopubs	http://ldf.np.scify.org/np	10.42	22	0	22	FALSE	FALSE	FALSE	FALSE	TRUE	1	10.42
2020-05-12 10:49:14 +0000	05_find_signed_nanopubs	http://130.60.24.146:7882/np	17.75	22	0	22	FALSE	FALSE	FALSE	FALSE	TRUE	1	17.75
2020-05-12 10:49:32 +0000	05_find_signed_nanopubs	https://openphacts.cs.man.ac.uk/nanopub/ldf/np	20.79	22	0	22	FALSE	FALSE	FALSE	FALSE	TRUE	1	20.79
2020-05-12 10:49:53 +0000	05_find_signed_nanopubs	http://ldf.np.dumontierlab.com/np	20.44	22	0	22	FALSE	FALSE	FALSE	FALSE	TRUE	1	20.44
2020-05-12 10:50:13 +0000	05_find_signed_nanopubs	https://ldf.nanopubs.knows.idlab.ugent.be/np	22.11	22	0	22	FALSE	FALSE	FALSE	FALSE	TRUE	1	22.11
2020-05-12 10:50:36 +0000	06_find_signed_nanopubs_with_pattern	http://ldf.nanopubs.lod.labs.vu.nl/np	8.37	56	0	56	FALSE	FALSE	FALSE	FALSE	TRUE	1	8.37
2020-05-12 10:50:44 +0000	06_find_signed_nanopubs_with_pattern	http://ldf.np.scify.org/np	5.41	56	0	56	FALSE	FALSE	FALSE	FALSE	TRUE	1	5.41
2020-05-12 10:50:49 +0000	06_find_signed_nanopubs_with_pattern	http://130.60.24.146:7882/np	8.05	56	0	56	FALSE	FALSE	FALSE	FALSE	TRUE	1	8.05
2020-05-12 10:50:58 +0000	06_find_signed_nanopubs_with_pattern	https://openphacts.cs.man.ac.uk/nanopub/ldf/np	8.38	56	0	56	FALSE	FALSE	FALSE	FALSE	TRUE	1	8.38
2020-05-12 10:51:06 +0000	06_find_signed_nanopubs_with_pattern	http://ldf.np.dumontierlab.com/np	8.23	56	0	56	FALSE	FALSE	FALSE	FALSE	TRUE	1	8.23
2020-05-12 10:51:14 +0000	06_find_signed_nanopubs_with_pattern	https://ldf.nanopubs.knows.idlab.ugent.be/np	8.71	56	0	56	FALSE	FALSE	FALSE	FALSE	TRUE	1	8.71
2020-05-12 10:51:23 +0000	08_find_signed_nanopubs_with_uri	http://ldf.nanopubs.lod.labs.vu.nl/np	33.51	18	0	18	FALSE	FALSE	FALSE	FALSE	TRUE	1	33.51
2020-05-12 10:51:56 +0000	08_find_signed_nanopubs_with_uri	http://ldf.np.scify.org/np	26.22	18	0	18	FALSE	FALSE	FALSE	FALSE	TRUE	1	26.22
2020-05-12 10:52:23 +0000	08_find_signed_nanopubs_with_uri	http://130.60.24.146:7882/np	37.59	18	0	18	FALSE	FALSE	FALSE	FALSE	TRUE	1	37.59
2020-05-12 10:53:00 +0000	08_find_signed_nanopubs_with_uri	https://openphacts.cs.man.ac.uk/nanopub/ldf/np	34.67	18	0	18	FALSE	FALSE	FALSE	FALSE	TRUE	1	34.67
2020-05-12 10:53:35 +0000	08_find_signed_nanopubs_with_uri	http://ldf.np.dumontierlab.com/np	35.3	18	0	18	FALSE	FALSE	FALSE	FALSE	TRUE	1	35.3
2020-05-12 10:54:10 +0000	08_find_signed_nanopubs_with_uri	https://ldf.nanopubs.knows.idlab.ugent.be/np	36.93	18	0	18	FALSE	FALSE	FALSE	FALSE	TRUE	1	36.93
2020-05-12 10:54:47 +0000	09_get_all_indexes	http://ldf.nanopubs.lod.labs.vu.nl/np	60.02	0	0	227	TRUE	FALSE	FALSE	FALSE	FALSE	1
2020-05-12 10:55:47 +0000	09_get_all_indexes	http://ldf.np.scify.org/np	60.02	0	0	227	TRUE	FALSE	FALSE	FALSE	FALSE	1
2020-05-12 10:56:47 +0000	09_get_all_indexes	http://130.60.24.146:7882/np	60.02	0	0	227	TRUE	FALSE	FALSE	FALSE	FALSE	1
2020-05-12 10:57:47 +0000	09_get_all_indexes	https://openphacts.cs.man.ac.uk/nanopub/ldf/np	60.02	0	0	227	TRUE	FALSE	FALSE	FALSE	FALSE	1
2020-05-12 10:58:47 +0000	09_get_all_indexes	http://ldf.np.dumontierlab.com/np	60.01	0	0	227	TRUE	FALSE	FALSE	FALSE	FALSE	1
2020-05-12 10:59:47 +0000	09_get_all_indexes	https://ldf.nanopubs.knows.idlab.ugent.be/np	60.02	0	0	227	TRUE	FALSE	FALSE	FALSE	FALSE	1
2020-05-12 11:00:47 +0000	10_get_all_users	http://ldf.nanopubs.lod.labs.vu.nl/np	33.59	41	0	41	FALSE	FALSE	FALSE	FALSE	TRUE	1	33.59
2020-05-12 11:01:21 +0000	10_get_all_users	http://ldf.np.scify.org/np	16.59	41	0	41	FALSE	FALSE	FALSE	FALSE	TRUE	1	16.59
2020-05-12 11:01:38 +0000	10_get_all_users	http://130.60.24.146:7882/np	32.15	41	0	41	FALSE	FALSE	FALSE	FALSE	TRUE	1	32.15
2020-05-12 11:02:10 +0000	10_get_all_users	https://openphacts.cs.man.ac.uk/nanopub/ldf/np	35.68	41	0	41	FALSE	FALSE	FALSE	FALSE	TRUE	1	35.68
2020-05-12 11:02:46 +0000	10_get_all_users	http://ldf.np.dumontierlab.com/np	35.41	41	0	41	FALSE	FALSE	FALSE	FALSE	TRUE	1	35.41
2020-05-12 11:03:21 +0000	10_get_all_users	https://ldf.nanopubs.knows.idlab.ugent.be/np	38.65	41	0	41	FALSE	FALSE	FALSE	FALSE	TRUE	1	38.65
2020-05-12 11:04:00 +0000	11_get_backlinks	http://ldf.nanopubs.lod.labs.vu.nl/np	0.98	13	0	13	FALSE	FALSE	FALSE	FALSE	TRUE	1	0.98
2020-05-12 11:04:01 +0000	11_get_backlinks	http://ldf.np.scify.org/np	0.87	13	0	13	FALSE	FALSE	FALSE	FALSE	TRUE	1	0.87
2020-05-12 11:04:02 +0000	11_get_backlinks	http://130.60.24.146:7882/np	0.91	13	0	13	FALSE	FALSE	FALSE	FALSE	TRUE	1	0.91
2020-05-12 11:04:03 +0000	11_get_backlinks	https://openphacts.cs.man.ac.uk/nanopub/ldf/np	1.33	13	0	13	FALSE	FALSE	FALSE	FALSE	TRUE	1	1.33
2020-05-12 11:04:04 +0000	11_get_backlinks	http://ldf.np.dumontierlab.com/np	0.98	13	0	13	FALSE	FALSE	FALSE	FALSE	TRUE	1	0.98
2020-05-12 11:04:05 +0000	11_get_backlinks	https://ldf.nanopubs.knows.idlab.ugent.be/np	1.11	13	0	13	FALSE	FALSE	FALSE	FALSE	TRUE	1	1.11
2020-05-12 11:04:06 +0000	14_get_nanopub_count	http://ldf.nanopubs.lod.labs.vu.nl/np	6	1	0	1	FALSE	FALSE	FALSE	FALSE	TRUE	1	6
2020-05-12 11:04:12 +0000	14_get_nanopub_count	http://ldf.np.scify.org/np	2.92	1	0	1	FALSE	FALSE	FALSE	FALSE	TRUE	1	2.92
2020-05-12 11:04:15 +0000	14_get_nanopub_count	http://130.60.24.146:7882/np	5.41	1	0	1	FALSE	FALSE	FALSE	FALSE	TRUE	1	5.41
2020-05-12 11:04:20 +0000	14_get_nanopub_count	https://openphacts.cs.man.ac.uk/nanopub/ldf/np	6.43	1	0	1	FALSE	FALSE	FALSE	FALSE	TRUE	1	6.43
2020-05-12 11:04:27 +0000	14_get_nanopub_count	http://ldf.np.dumontierlab.com/np	6.19	1	0	1	FALSE	FALSE	FALSE	FALSE	TRUE	1	6.19
2020-05-12 11:04:33 +0000	14_get_nanopub_count	https://ldf.nanopubs.knows.idlab.ugent.be/np	6.23	1	0	1	FALSE	FALSE	FALSE	FALSE	TRUE	1	6.23
2020-05-12 11:04:39 +0000	15_papers	http://ldf.nanopubs.lod.labs.vu.nl/np	1.65	25	0	25	FALSE	FALSE	FALSE	FALSE	TRUE	1	1.65
2020-05-12 11:04:41 +0000	15_papers	http://ldf.np.scify.org/np	1.39	25	0	25	FALSE	FALSE	FALSE	FALSE	TRUE	1	1.39
2020-05-12 11:04:42 +0000	15_papers	http://130.60.24.146:7882/np	1.74	25	0	25	FALSE	FALSE	FALSE	FALSE	TRUE	1	1.74
2020-05-12 11:04:44 +0000	15_papers	https://openphacts.cs.man.ac.uk/nanopub/ldf/np	1.86	25	0	25	FALSE	FALSE	FALSE	FALSE	TRUE	1	1.86
2020-05-12 11:04:46 +0000	15_papers	http://ldf.np.dumontierlab.com/np	1.65	25	0	25	FALSE	FALSE	FALSE	FALSE	TRUE	1	1.65
2020-05-12 11:04:48 +0000	15_papers	https://ldf.nanopubs.knows.idlab.ugent.be/np	1.93	25	0	25	FALSE	FALSE	FALSE	FALSE	TRUE	1	1.93
2020-05-12 11:04:50 +0000	16_papers_x	http://ldf.nanopubs.lod.labs.vu.nl/np	9.45	23	0	23	FALSE	FALSE	FALSE	FALSE	TRUE	1	9.45
2020-05-12 11:04:59 +0000	16_papers_x	http://ldf.np.scify.org/np	4.58	23	0	23	FALSE	FALSE	FALSE	FALSE	TRUE	1	4.58
2020-05-12 11:05:04 +0000	16_papers_x	http://130.60.24.146:7882/np	9	23	0	23	FALSE	FALSE	FALSE	FALSE	TRUE	1	9
2020-05-12 11:05:13 +0000	16_papers_x	https://openphacts.cs.man.ac.uk/nanopub/ldf/np	10.03	23	0	23	FALSE	FALSE	FALSE	FALSE	TRUE	1	10.03
2020-05-12 11:05:23 +0000	16_papers_x	http://ldf.np.dumontierlab.com/np	10.18	23	0	23	FALSE	FALSE	FALSE	FALSE	TRUE	1	10.18
2020-05-12 11:05:33 +0000	16_papers_x	https://ldf.nanopubs.knows.idlab.ugent.be/np	10.36	23	0	23	FALSE	FALSE	FALSE	FALSE	TRUE	1	10.36

## Sheet: Ghent
Time	Query	Service URL	Time	Results	Error	Results expected	has timeout 0	has timeout p	has error 0	has error p	has full result	# true	full result time
2020-05-13 10:05:34 +0000	01_find_nanopubs	http://ldf.nanopubs.lod.labs.vu.nl/np	34.45	1000	0	1000	FALSE	FALSE	FALSE	FALSE	TRUE	1	34.45
2020-05-13 10:06:08 +0000	01_find_nanopubs	http://ldf.np.scify.org/np	59.99	779	0	1000	FALSE	TRUE	FALSE	FALSE	FALSE	1
2020-05-13 10:07:08 +0000	01_find_nanopubs	http://130.60.24.146:7882/np	53.49	1000	0	1000	FALSE	FALSE	FALSE	FALSE	TRUE	1	53.49
2020-05-13 10:08:02 +0000	01_find_nanopubs	https://openphacts.cs.man.ac.uk/nanopub/ldf/np	37.85	1000	0	1000	FALSE	FALSE	FALSE	FALSE	TRUE	1	37.85
2020-05-13 10:08:40 +0000	01_find_nanopubs	http://ldf.np.dumontierlab.com/np	33.26	999	1	1000	FALSE	FALSE	FALSE	TRUE	FALSE	1
2020-05-13 10:09:13 +0000	01_find_nanopubs	https://ldf.nanopubs.knows.idlab.ugent.be/np	34.02	1000	0	1000	FALSE	FALSE	FALSE	FALSE	TRUE	1	34.02
2020-05-13 10:09:47 +0000	02_find_nanopubs_with_pattern	http://ldf.nanopubs.lod.labs.vu.nl/np	3.68	57	0	57	FALSE	FALSE	FALSE	FALSE	TRUE	1	3.68
2020-05-13 10:09:51 +0000	02_find_nanopubs_with_pattern	http://ldf.np.scify.org/np	8.16	57	0	57	FALSE	FALSE	FALSE	FALSE	TRUE	1	8.16
2020-05-13 10:09:59 +0000	02_find_nanopubs_with_pattern	http://130.60.24.146:7882/np	7.61	57	0	57	FALSE	FALSE	FALSE	FALSE	TRUE	1	7.61
2020-05-13 10:10:07 +0000	02_find_nanopubs_with_pattern	https://openphacts.cs.man.ac.uk/nanopub/ldf/np	4.08	57	0	57	FALSE	FALSE	FALSE	FALSE	TRUE	1	4.08
2020-05-13 10:10:11 +0000	02_find_nanopubs_with_pattern	http://ldf.np.dumontierlab.com/np	3.09	34	1	57	FALSE	FALSE	FALSE	TRUE	FALSE	1
2020-05-13 10:10:14 +0000	02_find_nanopubs_with_pattern	https://ldf.nanopubs.knows.idlab.ugent.be/np	3.59	57	0	57	FALSE	FALSE	FALSE	FALSE	TRUE	1	3.59
2020-05-13 10:10:18 +0000	04_find_nanopubs_with_uri	http://ldf.nanopubs.lod.labs.vu.nl/np	60.02	0	0	18	TRUE	FALSE	FALSE	FALSE	FALSE	1
2020-05-13 10:11:18 +0000	04_find_nanopubs_with_uri	http://ldf.np.scify.org/np	59.98	0	0	18	TRUE	FALSE	FALSE	FALSE	FALSE	1
2020-05-13 10:12:18 +0000	04_find_nanopubs_with_uri	http://130.60.24.146:7882/np	60	0	0	18	TRUE	FALSE	FALSE	FALSE	FALSE	1
2020-05-13 10:13:18 +0000	04_find_nanopubs_with_uri	https://openphacts.cs.man.ac.uk/nanopub/ldf/np	60.01	1	0	18	FALSE	TRUE	FALSE	FALSE	FALSE	1
2020-05-13 10:14:18 +0000	04_find_nanopubs_with_uri	http://ldf.np.dumontierlab.com/np	60.01	0	0	18	TRUE	FALSE	FALSE	FALSE	FALSE	1
2020-05-13 10:15:18 +0000	04_find_nanopubs_with_uri	https://ldf.nanopubs.knows.idlab.ugent.be/np	60.01	0	0	18	TRUE	FALSE	FALSE	FALSE	FALSE	1
2020-05-13 10:16:18 +0000	05_find_signed_nanopubs	http://ldf.nanopubs.lod.labs.vu.nl/np	13.99	22	0	22	FALSE	FALSE	FALSE	FALSE	TRUE	1	13.99
2020-05-13 10:16:32 +0000	05_find_signed_nanopubs	http://ldf.np.scify.org/np	30.03	22	0	22	FALSE	FALSE	FALSE	FALSE	TRUE	1	30.03
2020-05-13 10:17:02 +0000	05_find_signed_nanopubs	http://130.60.24.146:7882/np	22.14	22	0	22	FALSE	FALSE	FALSE	FALSE	TRUE	1	22.14
2020-05-13 10:17:24 +0000	05_find_signed_nanopubs	https://openphacts.cs.man.ac.uk/nanopub/ldf/np	16.36	22	0	22	FALSE	FALSE	FALSE	FALSE	TRUE	1	16.36
2020-05-13 10:17:41 +0000	05_find_signed_nanopubs	http://ldf.np.dumontierlab.com/np	14.93	22	0	22	FALSE	FALSE	FALSE	FALSE	TRUE	1	14.93
2020-05-13 10:17:56 +0000	05_find_signed_nanopubs	https://ldf.nanopubs.knows.idlab.ugent.be/np	15.41	22	0	22	FALSE	FALSE	FALSE	FALSE	TRUE	1	15.41
2020-05-13 10:18:11 +0000	06_find_signed_nanopubs_with_pattern	http://ldf.nanopubs.lod.labs.vu.nl/np	6.21	56	0	56	FALSE	FALSE	FALSE	FALSE	TRUE	1	6.21
2020-05-13 10:18:17 +0000	06_find_signed_nanopubs_with_pattern	http://ldf.np.scify.org/np	12.68	56	0	56	FALSE	FALSE	FALSE	FALSE	TRUE	1	12.68
2020-05-13 10:18:30 +0000	06_find_signed_nanopubs_with_pattern	http://130.60.24.146:7882/np	9.82	56	0	56	FALSE	FALSE	FALSE	FALSE	TRUE	1	9.82
2020-05-13 10:18:40 +0000	06_find_signed_nanopubs_with_pattern	https://openphacts.cs.man.ac.uk/nanopub/ldf/np	6.72	56	0	56	FALSE	FALSE	FALSE	FALSE	TRUE	1	6.72
2020-05-13 10:18:47 +0000	06_find_signed_nanopubs_with_pattern	http://ldf.np.dumontierlab.com/np	6.48	56	0	56	FALSE	FALSE	FALSE	FALSE	TRUE	1	6.48
2020-05-13 10:18:53 +0000	06_find_signed_nanopubs_with_pattern	https://ldf.nanopubs.knows.idlab.ugent.be/np	6.28	56	0	56	FALSE	FALSE	FALSE	FALSE	TRUE	1	6.28
2020-05-13 10:18:59 +0000	08_find_signed_nanopubs_with_uri	http://ldf.nanopubs.lod.labs.vu.nl/np	24.56	18	0	18	FALSE	FALSE	FALSE	FALSE	TRUE	1	24.56
2020-05-13 10:19:24 +0000	08_find_signed_nanopubs_with_uri	http://ldf.np.scify.org/np	35.57	17	1	18	FALSE	FALSE	FALSE	TRUE	FALSE	1
2020-05-13 10:20:00 +0000	08_find_signed_nanopubs_with_uri	http://130.60.24.146:7882/np	44.95	18	0	18	FALSE	FALSE	FALSE	FALSE	TRUE	1	44.95
2020-05-13 10:20:45 +0000	08_find_signed_nanopubs_with_uri	https://openphacts.cs.man.ac.uk/nanopub/ldf/np	59.97	18	1	18	FALSE	TRUE	FALSE	FALSE	FALSE	1
2020-05-13 10:21:45 +0000	08_find_signed_nanopubs_with_uri	http://ldf.np.dumontierlab.com/np	25.53	18	0	18	FALSE	FALSE	FALSE	FALSE	TRUE	1	25.53
2020-05-13 10:22:10 +0000	08_find_signed_nanopubs_with_uri	https://ldf.nanopubs.knows.idlab.ugent.be/np	23.78	18	0	18	FALSE	FALSE	FALSE	FALSE	TRUE	1	23.78
2020-05-13 10:22:34 +0000	09_get_all_indexes	http://ldf.nanopubs.lod.labs.vu.nl/np	60	0	0	227	TRUE	FALSE	FALSE	FALSE	FALSE	1
2020-05-13 10:23:34 +0000	09_get_all_indexes	http://ldf.np.scify.org/np	59.99	0	0	227	TRUE	FALSE	FALSE	FALSE	FALSE	1
2020-05-13 10:24:34 +0000	09_get_all_indexes	http://130.60.24.146:7882/np	59.99	0	0	227	TRUE	FALSE	FALSE	FALSE	FALSE	1
2020-05-13 10:25:34 +0000	09_get_all_indexes	https://openphacts.cs.man.ac.uk/nanopub/ldf/np	60	0	0	227	TRUE	FALSE	FALSE	FALSE	FALSE	1
2020-05-13 10:26:34 +0000	09_get_all_indexes	http://ldf.np.dumontierlab.com/np	59.99	0	1	227	TRUE	FALSE	FALSE	FALSE	FALSE	1
2020-05-13 10:27:34 +0000	09_get_all_indexes	https://ldf.nanopubs.knows.idlab.ugent.be/np	59.99	0	0	227	TRUE	FALSE	FALSE	FALSE	FALSE	1
2020-05-13 10:28:34 +0000	10_get_all_users	http://ldf.nanopubs.lod.labs.vu.nl/np	26.9	41	0	41	FALSE	FALSE	FALSE	FALSE	TRUE	1	26.9
2020-05-13 10:29:01 +0000	10_get_all_users	http://ldf.np.scify.org/np	54.21	41	0	41	FALSE	FALSE	FALSE	FALSE	TRUE	1	54.21
2020-05-13 10:29:55 +0000	10_get_all_users	http://130.60.24.146:7882/np	39.47	41	0	41	FALSE	FALSE	FALSE	FALSE	TRUE	1	39.47
2020-05-13 10:30:35 +0000	10_get_all_users	https://openphacts.cs.man.ac.uk/nanopub/ldf/np	27.31	41	0	41	FALSE	FALSE	FALSE	FALSE	TRUE	1	27.31
2020-05-13 10:31:02 +0000	10_get_all_users	http://ldf.np.dumontierlab.com/np	26.45	41	0	41	FALSE	FALSE	FALSE	FALSE	TRUE	1	26.45
2020-05-13 10:31:29 +0000	10_get_all_users	https://ldf.nanopubs.knows.idlab.ugent.be/np	23.68	41	0	41	FALSE	FALSE	FALSE	FALSE	TRUE	1	23.68
2020-05-13 10:31:53 +0000	11_get_backlinks	http://ldf.nanopubs.lod.labs.vu.nl/np	0.86	13	0	13	FALSE	FALSE	FALSE	FALSE	TRUE	1	0.86
2020-05-13 10:31:53 +0000	11_get_backlinks	http://ldf.np.scify.org/np	3.96	13	0	13	FALSE	FALSE	FALSE	FALSE	TRUE	1	3.96
2020-05-13 10:31:57 +0000	11_get_backlinks	http://130.60.24.146:7882/np	0.99	13	0	13	FALSE	FALSE	FALSE	FALSE	TRUE	1	0.99
2020-05-13 10:31:59 +0000	11_get_backlinks	https://openphacts.cs.man.ac.uk/nanopub/ldf/np	1.08	13	0	13	FALSE	FALSE	FALSE	FALSE	TRUE	1	1.08
2020-05-13 10:32:00 +0000	11_get_backlinks	http://ldf.np.dumontierlab.com/np	0.81	13	0	13	FALSE	FALSE	FALSE	FALSE	TRUE	1	0.81
2020-05-13 10:32:00 +0000	11_get_backlinks	https://ldf.nanopubs.knows.idlab.ugent.be/np	0.87	13	0	13	FALSE	FALSE	FALSE	FALSE	TRUE	1	0.87
2020-05-13 10:32:01 +0000	14_get_nanopub_count	http://ldf.nanopubs.lod.labs.vu.nl/np	4.88	1	0	1	FALSE	FALSE	FALSE	FALSE	TRUE	1	4.88
2020-05-13 10:32:06 +0000	14_get_nanopub_count	http://ldf.np.scify.org/np	9.04	1	0	1	FALSE	FALSE	FALSE	FALSE	TRUE	1	9.04
2020-05-13 10:32:15 +0000	14_get_nanopub_count	http://130.60.24.146:7882/np	5.92	1	0	1	FALSE	FALSE	FALSE	FALSE	TRUE	1	5.92
2020-05-13 10:32:21 +0000	14_get_nanopub_count	https://openphacts.cs.man.ac.uk/nanopub/ldf/np	4.7	1	0	1	FALSE	FALSE	FALSE	FALSE	TRUE	1	4.7
2020-05-13 10:32:26 +0000	14_get_nanopub_count	http://ldf.np.dumontierlab.com/np	4.67	1	0	1	FALSE	FALSE	FALSE	FALSE	TRUE	1	4.67
2020-05-13 10:32:31 +0000	14_get_nanopub_count	https://ldf.nanopubs.knows.idlab.ugent.be/np	3.89	1	0	1	FALSE	FALSE	FALSE	FALSE	TRUE	1	3.89
2020-05-13 10:32:35 +0000	15_papers	http://ldf.nanopubs.lod.labs.vu.nl/np	1.29	25	0	25	FALSE	FALSE	FALSE	FALSE	TRUE	1	1.29
2020-05-13 10:32:36 +0000	15_papers	http://ldf.np.scify.org/np	2.18	25	0	25	FALSE	FALSE	FALSE	FALSE	TRUE	1	2.18
2020-05-13 10:32:38 +0000	15_papers	http://130.60.24.146:7882/np	2.01	25	0	25	FALSE	FALSE	FALSE	FALSE	TRUE	1	2.01
2020-05-13 10:32:40 +0000	15_papers	https://openphacts.cs.man.ac.uk/nanopub/ldf/np	1.46	25	0	25	FALSE	FALSE	FALSE	FALSE	TRUE	1	1.46
2020-05-13 10:32:42 +0000	15_papers	http://ldf.np.dumontierlab.com/np	1.32	25	0	25	FALSE	FALSE	FALSE	FALSE	TRUE	1	1.32
2020-05-13 10:32:43 +0000	15_papers	https://ldf.nanopubs.knows.idlab.ugent.be/np	1.25	25	0	25	FALSE	FALSE	FALSE	FALSE	TRUE	1	1.25
2020-05-13 10:32:44 +0000	16_papers_x	http://ldf.nanopubs.lod.labs.vu.nl/np	6.82	23	0	23	FALSE	FALSE	FALSE	FALSE	TRUE	1	6.82
2020-05-13 10:32:51 +0000	16_papers_x	http://ldf.np.scify.org/np	14.05	23	0	23	FALSE	FALSE	FALSE	FALSE	TRUE	1	14.05
2020-05-13 10:33:05 +0000	16_papers_x	http://130.60.24.146:7882/np	10.18	23	0	23	FALSE	FALSE	FALSE	FALSE	TRUE	1	10.18
2020-05-13 10:33:16 +0000	16_papers_x	https://openphacts.cs.man.ac.uk/nanopub/ldf/np	7.4	23	0	23	FALSE	FALSE	FALSE	FALSE	TRUE	1	7.4
2020-05-13 10:33:23 +0000	16_papers_x	http://ldf.np.dumontierlab.com/np	7.03	23	0	23	FALSE	FALSE	FALSE	FALSE	TRUE	1	7.03
2020-05-13 10:33:30 +0000	16_papers_x	https://ldf.nanopubs.knows.idlab.ugent.be/np	6.26	23	0	23	FALSE	FALSE	FALSE	FALSE	TRUE	1	6.26

## Sheet: Maastricht
Time	Query	Service URL	Time	Results	Error	Results expected	has timeout 0	has timeout p	has error 0	has error p	has full result	# true	full result time
2020-05-14 06:45:48 +0000	01_find_nanopubs	http://ldf.nanopubs.lod.labs.vu.nl/np	19	1000	0	1000	FALSE	FALSE	FALSE	FALSE	TRUE	1	19
2020-05-14 06:46:07 +0000	01_find_nanopubs	http://ldf.np.scify.org/np	48.37	1000	0	1000	FALSE	FALSE	FALSE	FALSE	TRUE	1	48.37
2020-05-14 06:46:55 +0000	01_find_nanopubs	http://130.60.24.146:7882/np	0.85	0	1	1000	FALSE	FALSE	TRUE	FALSE	FALSE	1
2020-05-14 06:46:56 +0000	01_find_nanopubs	https://openphacts.cs.man.ac.uk/nanopub/ldf/np	25.89	1000	0	1000	FALSE	FALSE	FALSE	FALSE	TRUE	1	25.89
2020-05-14 06:47:22 +0000	01_find_nanopubs	http://ldf.np.dumontierlab.com/np	14.3	1000	0	1000	FALSE	FALSE	FALSE	FALSE	TRUE	1	14.3
2020-05-14 06:47:36 +0000	01_find_nanopubs	https://ldf.nanopubs.knows.idlab.ugent.be/np	27.19	1000	0	1000	FALSE	FALSE	FALSE	FALSE	TRUE	1	27.19
2020-05-14 06:48:04 +0000	02_find_nanopubs_with_pattern	http://ldf.nanopubs.lod.labs.vu.nl/np	2.73	57	0	57	FALSE	FALSE	FALSE	FALSE	TRUE	1	2.73
2020-05-14 06:48:06 +0000	02_find_nanopubs_with_pattern	http://ldf.np.scify.org/np	7.2	57	0	57	FALSE	FALSE	FALSE	FALSE	TRUE	1	7.2
2020-05-14 06:48:14 +0000	02_find_nanopubs_with_pattern	http://130.60.24.146:7882/np	0.88	0	1	57	FALSE	FALSE	TRUE	FALSE	FALSE	1
2020-05-14 06:48:15 +0000	02_find_nanopubs_with_pattern	https://openphacts.cs.man.ac.uk/nanopub/ldf/np	3.38	57	0	57	FALSE	FALSE	FALSE	FALSE	TRUE	1	3.38
2020-05-14 06:48:18 +0000	02_find_nanopubs_with_pattern	http://ldf.np.dumontierlab.com/np	2.54	57	0	57	FALSE	FALSE	FALSE	FALSE	TRUE	1	2.54
2020-05-14 06:48:21 +0000	02_find_nanopubs_with_pattern	https://ldf.nanopubs.knows.idlab.ugent.be/np	3.38	57	0	57	FALSE	FALSE	FALSE	FALSE	TRUE	1	3.38
2020-05-14 06:48:24 +0000	04_find_nanopubs_with_uri	http://ldf.nanopubs.lod.labs.vu.nl/np	60.07	0	0	18	TRUE	FALSE	FALSE	FALSE	FALSE	1
2020-05-14 06:49:24 +0000	04_find_nanopubs_with_uri	http://ldf.np.scify.org/np	60.04	0	0	18	TRUE	FALSE	FALSE	FALSE	FALSE	1
2020-05-14 06:50:24 +0000	04_find_nanopubs_with_uri	http://130.60.24.146:7882/np	0.88	0	1	18	FALSE	FALSE	TRUE	FALSE	FALSE	1
2020-05-14 06:50:25 +0000	04_find_nanopubs_with_uri	https://openphacts.cs.man.ac.uk/nanopub/ldf/np	60.07	1	0	18	FALSE	TRUE	FALSE	FALSE	FALSE	1
2020-05-14 06:51:25 +0000	04_find_nanopubs_with_uri	http://ldf.np.dumontierlab.com/np	60.1	0	0	18	TRUE	FALSE	FALSE	FALSE	FALSE	1
2020-05-14 06:52:25 +0000	04_find_nanopubs_with_uri	https://ldf.nanopubs.knows.idlab.ugent.be/np	60.07	0	0	18	TRUE	FALSE	FALSE	FALSE	FALSE	1
2020-05-14 06:53:25 +0000	05_find_signed_nanopubs	http://ldf.nanopubs.lod.labs.vu.nl/np	7.83	22	0	22	FALSE	FALSE	FALSE	FALSE	TRUE	1	7.83
2020-05-14 06:53:33 +0000	05_find_signed_nanopubs	http://ldf.np.scify.org/np	25.07	22	0	22	FALSE	FALSE	FALSE	FALSE	TRUE	1	25.07
2020-05-14 06:53:58 +0000	05_find_signed_nanopubs	http://130.60.24.146:7882/np	0.83	0	1	22	FALSE	FALSE	TRUE	FALSE	FALSE	1
2020-05-14 06:53:59 +0000	05_find_signed_nanopubs	https://openphacts.cs.man.ac.uk/nanopub/ldf/np	12.28	22	0	22	FALSE	FALSE	FALSE	FALSE	TRUE	1	12.28
2020-05-14 06:54:11 +0000	05_find_signed_nanopubs	http://ldf.np.dumontierlab.com/np	6.88	22	0	22	FALSE	FALSE	FALSE	FALSE	TRUE	1	6.88
2020-05-14 06:54:18 +0000	05_find_signed_nanopubs	https://ldf.nanopubs.knows.idlab.ugent.be/np	11.9	22	0	22	FALSE	FALSE	FALSE	FALSE	TRUE	1	11.9
2020-05-14 06:54:30 +0000	06_find_signed_nanopubs_with_pattern	http://ldf.nanopubs.lod.labs.vu.nl/np	4.11	56	0	56	FALSE	FALSE	FALSE	FALSE	TRUE	1	4.11
2020-05-14 06:54:34 +0000	06_find_signed_nanopubs_with_pattern	http://ldf.np.scify.org/np	9.17	56	0	56	FALSE	FALSE	FALSE	FALSE	TRUE	1	9.17
2020-05-14 06:54:44 +0000	06_find_signed_nanopubs_with_pattern	http://130.60.24.146:7882/np	0.77	0	1	56	FALSE	FALSE	TRUE	FALSE	FALSE	1
2020-05-14 06:54:44 +0000	06_find_signed_nanopubs_with_pattern	https://openphacts.cs.man.ac.uk/nanopub/ldf/np	5.51	56	0	56	FALSE	FALSE	FALSE	FALSE	TRUE	1	5.51
2020-05-14 06:54:50 +0000	06_find_signed_nanopubs_with_pattern	http://ldf.np.dumontierlab.com/np	3.69	56	0	56	FALSE	FALSE	FALSE	FALSE	TRUE	1	3.69
2020-05-14 06:54:54 +0000	06_find_signed_nanopubs_with_pattern	https://ldf.nanopubs.knows.idlab.ugent.be/np	5.26	56	0	56	FALSE	FALSE	FALSE	FALSE	TRUE	1	5.26
2020-05-14 06:54:59 +0000	08_find_signed_nanopubs_with_uri	http://ldf.nanopubs.lod.labs.vu.nl/np	14.37	18	0	18	FALSE	FALSE	FALSE	FALSE	TRUE	1	14.37
2020-05-14 06:55:13 +0000	08_find_signed_nanopubs_with_uri	http://ldf.np.scify.org/np	41.09	18	0	18	FALSE	FALSE	FALSE	FALSE	TRUE	1	41.09
2020-05-14 06:55:54 +0000	08_find_signed_nanopubs_with_uri	http://130.60.24.146:7882/np	0.86	0	1	18	FALSE	FALSE	TRUE	FALSE	FALSE	1
2020-05-14 06:55:55 +0000	08_find_signed_nanopubs_with_uri	https://openphacts.cs.man.ac.uk/nanopub/ldf/np	20.95	18	0	18	FALSE	FALSE	FALSE	FALSE	TRUE	1	20.95
2020-05-14 06:56:16 +0000	08_find_signed_nanopubs_with_uri	http://ldf.np.dumontierlab.com/np	12.63	18	0	18	FALSE	FALSE	FALSE	FALSE	TRUE	1	12.63
2020-05-14 06:56:29 +0000	08_find_signed_nanopubs_with_uri	https://ldf.nanopubs.knows.idlab.ugent.be/np	21.61	18	0	18	FALSE	FALSE	FALSE	FALSE	TRUE	1	21.61
2020-05-14 06:56:51 +0000	09_get_all_indexes	http://ldf.nanopubs.lod.labs.vu.nl/np	60.03	0	0	227	TRUE	FALSE	FALSE	FALSE	FALSE	1
2020-05-14 06:57:51 +0000	09_get_all_indexes	http://ldf.np.scify.org/np	60.02	0	0	227	TRUE	FALSE	FALSE	FALSE	FALSE	1
2020-05-14 06:58:51 +0000	09_get_all_indexes	http://130.60.24.146:7882/np	0.85	0	1	227	FALSE	FALSE	TRUE	FALSE	FALSE	1
2020-05-14 06:58:51 +0000	09_get_all_indexes	https://openphacts.cs.man.ac.uk/nanopub/ldf/np	60.03	0	0	227	TRUE	FALSE	FALSE	FALSE	FALSE	1
2020-05-14 06:59:52 +0000	09_get_all_indexes	http://ldf.np.dumontierlab.com/np	60.03	0	1	227	TRUE	FALSE	FALSE	FALSE	FALSE	1
2020-05-14 07:00:52 +0000	09_get_all_indexes	https://ldf.nanopubs.knows.idlab.ugent.be/np	60.03	0	0	227	TRUE	FALSE	FALSE	FALSE	FALSE	1
2020-05-14 07:01:52 +0000	10_get_all_users	http://ldf.nanopubs.lod.labs.vu.nl/np	14.64	41	0	41	FALSE	FALSE	FALSE	FALSE	TRUE	1	14.64
2020-05-14 07:02:06 +0000	10_get_all_users	http://ldf.np.scify.org/np	42.31	41	0	41	FALSE	FALSE	FALSE	FALSE	TRUE	1	42.31
2020-05-14 07:02:49 +0000	10_get_all_users	http://130.60.24.146:7882/np	0.91	0	1	41	FALSE	FALSE	TRUE	FALSE	FALSE	1
2020-05-14 07:02:50 +0000	10_get_all_users	https://openphacts.cs.man.ac.uk/nanopub/ldf/np	20.32	41	0	41	FALSE	FALSE	FALSE	FALSE	TRUE	1	20.32
2020-05-14 07:03:10 +0000	10_get_all_users	http://ldf.np.dumontierlab.com/np	11.94	41	0	41	FALSE	FALSE	FALSE	FALSE	TRUE	1	11.94
2020-05-14 07:03:22 +0000	10_get_all_users	https://ldf.nanopubs.knows.idlab.ugent.be/np	20.5	41	0	41	FALSE	FALSE	FALSE	FALSE	TRUE	1	20.5
2020-05-14 07:03:42 +0000	11_get_backlinks	http://ldf.nanopubs.lod.labs.vu.nl/np	0.94	13	0	13	FALSE	FALSE	FALSE	FALSE	TRUE	1	0.94
2020-05-14 07:03:43 +0000	11_get_backlinks	http://ldf.np.scify.org/np	1.16	13	0	13	FALSE	FALSE	FALSE	FALSE	TRUE	1	1.16
2020-05-14 07:03:45 +0000	11_get_backlinks	http://130.60.24.146:7882/np	0.89	0	1	13	FALSE	FALSE	TRUE	FALSE	FALSE	1
2020-05-14 07:03:45 +0000	11_get_backlinks	https://openphacts.cs.man.ac.uk/nanopub/ldf/np	0.98	13	0	13	FALSE	FALSE	FALSE	FALSE	TRUE	1	0.98
2020-05-14 07:03:46 +0000	11_get_backlinks	http://ldf.np.dumontierlab.com/np	0.82	13	0	13	FALSE	FALSE	FALSE	FALSE	TRUE	1	0.82
2020-05-14 07:03:47 +0000	11_get_backlinks	https://ldf.nanopubs.knows.idlab.ugent.be/np	0.92	13	0	13	FALSE	FALSE	FALSE	FALSE	TRUE	1	0.92
2020-05-14 07:03:48 +0000	14_get_nanopub_count	http://ldf.nanopubs.lod.labs.vu.nl/np	3.01	1	0	1	FALSE	FALSE	FALSE	FALSE	TRUE	1	3.01
2020-05-14 07:03:51 +0000	14_get_nanopub_count	http://ldf.np.scify.org/np	6.4	1	0	1	FALSE	FALSE	FALSE	FALSE	TRUE	1	6.4
2020-05-14 07:03:58 +0000	14_get_nanopub_count	http://130.60.24.146:7882/np	0.85	0	1	1	FALSE	FALSE	TRUE	FALSE	FALSE	1
2020-05-14 07:03:59 +0000	14_get_nanopub_count	https://openphacts.cs.man.ac.uk/nanopub/ldf/np	4.1	1	0	1	FALSE	FALSE	FALSE	FALSE	TRUE	1	4.1
2020-05-14 07:04:03 +0000	14_get_nanopub_count	http://ldf.np.dumontierlab.com/np	2.41	1	0	1	FALSE	FALSE	FALSE	FALSE	TRUE	1	2.41
2020-05-14 07:04:05 +0000	14_get_nanopub_count	https://ldf.nanopubs.knows.idlab.ugent.be/np	2.98	1	0	1	FALSE	FALSE	FALSE	FALSE	TRUE	1	2.98
2020-05-14 07:04:08 +0000	15_papers	http://ldf.nanopubs.lod.labs.vu.nl/np	1.29	25	0	25	FALSE	FALSE	FALSE	FALSE	TRUE	1	1.29
2020-05-14 07:04:10 +0000	15_papers	http://ldf.np.scify.org/np	2.05	25	0	25	FALSE	FALSE	FALSE	FALSE	TRUE	1	2.05
2020-05-14 07:04:12 +0000	15_papers	http://130.60.24.146:7882/np	0.84	0	1	25	FALSE	FALSE	TRUE	FALSE	FALSE	1
2020-05-14 07:04:12 +0000	15_papers	https://openphacts.cs.man.ac.uk/nanopub/ldf/np	1.51	25	0	25	FALSE	FALSE	FALSE	FALSE	TRUE	1	1.51
2020-05-14 07:04:14 +0000	15_papers	http://ldf.np.dumontierlab.com/np	1.2	25	0	25	FALSE	FALSE	FALSE	FALSE	TRUE	1	1.2
2020-05-14 07:04:15 +0000	15_papers	https://ldf.nanopubs.knows.idlab.ugent.be/np	1.37	25	0	25	FALSE	FALSE	FALSE	FALSE	TRUE	1	1.37
2020-05-14 07:04:17 +0000	16_papers_x	http://ldf.nanopubs.lod.labs.vu.nl/np	4.2	23	0	23	FALSE	FALSE	FALSE	FALSE	TRUE	1	4.2
2020-05-14 07:04:21 +0000	16_papers_x	http://ldf.np.scify.org/np	10.55	23	0	23	FALSE	FALSE	FALSE	FALSE	TRUE	1	10.55
2020-05-14 07:04:31 +0000	16_papers_x	http://130.60.24.146:7882/np	0.87	0	1	23	FALSE	FALSE	TRUE	FALSE	FALSE	1
2020-05-14 07:04:32 +0000	16_papers_x	https://openphacts.cs.man.ac.uk/nanopub/ldf/np	6.03	23	0	23	FALSE	FALSE	FALSE	FALSE	TRUE	1	6.03
2020-05-14 07:04:38 +0000	16_papers_x	http://ldf.np.dumontierlab.com/np	3.48	23	0	23	FALSE	FALSE	FALSE	FALSE	TRUE	1	3.48
2020-05-14 07:04:42 +0000	16_papers_x	https://ldf.nanopubs.knows.idlab.ugent.be/np	5.29	23	0	23	FALSE	FALSE	FALSE	FALSE	TRUE	1	5.29

## Sheet: Manchester
Time	Query	Service URL	Time	Results	Error	Results expected	has timeout 0	has timeout p	has error 0	has error p	has full result	# true	full result time
2020-05-13 16:44:09 +0000	01_find_nanopubs	http://ldf.nanopubs.lod.labs.vu.nl/np	60.09	686	0	1000	FALSE	TRUE	FALSE	FALSE	FALSE	1
2020-05-13 16:45:10 +0000	01_find_nanopubs	http://ldf.np.scify.org/np	60.04	621	0	1000	FALSE	TRUE	FALSE	FALSE	FALSE	1
2020-05-13 16:46:10 +0000	01_find_nanopubs	http://130.60.24.146:7882/np	60.08	446	0	1000	FALSE	TRUE	FALSE	FALSE	FALSE	1
2020-05-13 16:47:10 +0000	01_find_nanopubs	https://openphacts.cs.man.ac.uk/nanopub/ldf/np	60.04	792	0	1000	FALSE	TRUE	FALSE	FALSE	FALSE	1
2020-05-13 16:48:10 +0000	01_find_nanopubs	http://ldf.np.dumontierlab.com/np	35.78	486	1	1000	FALSE	FALSE	FALSE	TRUE	FALSE	1
2020-05-13 16:48:46 +0000	01_find_nanopubs	https://ldf.nanopubs.knows.idlab.ugent.be/np	60.05	745	0	1000	FALSE	TRUE	FALSE	FALSE	FALSE	1
2020-05-13 16:49:46 +0000	02_find_nanopubs_with_pattern	http://ldf.nanopubs.lod.labs.vu.nl/np	13.96	57	0	57	FALSE	FALSE	FALSE	FALSE	TRUE	1	13.96
2020-05-13 16:50:00 +0000	02_find_nanopubs_with_pattern	http://ldf.np.scify.org/np	15.62	57	0	57	FALSE	FALSE	FALSE	FALSE	TRUE	1	15.62
2020-05-13 16:50:16 +0000	02_find_nanopubs_with_pattern	http://130.60.24.146:7882/np	14.07	57	0	57	FALSE	FALSE	FALSE	FALSE	TRUE	1	14.07
2020-05-13 16:50:30 +0000	02_find_nanopubs_with_pattern	https://openphacts.cs.man.ac.uk/nanopub/ldf/np	10.75	57	0	57	FALSE	FALSE	FALSE	FALSE	TRUE	1	10.75
2020-05-13 16:50:41 +0000	02_find_nanopubs_with_pattern	http://ldf.np.dumontierlab.com/np	6.92	21	1	57	FALSE	FALSE	FALSE	TRUE	FALSE	1
2020-05-13 16:50:48 +0000	02_find_nanopubs_with_pattern	https://ldf.nanopubs.knows.idlab.ugent.be/np	11.58	57	0	57	FALSE	FALSE	FALSE	FALSE	TRUE	1	11.58
2020-05-13 16:51:00 +0000	04_find_nanopubs_with_uri	http://ldf.nanopubs.lod.labs.vu.nl/np	60.04	0	0	18	TRUE	FALSE	FALSE	FALSE	FALSE	1
2020-05-13 16:52:00 +0000	04_find_nanopubs_with_uri	http://ldf.np.scify.org/np	60.07	0	0	18	TRUE	FALSE	FALSE	FALSE	FALSE	1
2020-05-13 16:53:00 +0000	04_find_nanopubs_with_uri	http://130.60.24.146:7882/np	60.04	0	0	18	TRUE	FALSE	FALSE	FALSE	FALSE	1
2020-05-13 16:54:00 +0000	04_find_nanopubs_with_uri	https://openphacts.cs.man.ac.uk/nanopub/ldf/np	60.07	1	0	18	FALSE	TRUE	FALSE	FALSE	FALSE	1
2020-05-13 16:55:00 +0000	04_find_nanopubs_with_uri	http://ldf.np.dumontierlab.com/np	60.07	0	0	18	TRUE	FALSE	FALSE	FALSE	FALSE	1
2020-05-13 16:56:00 +0000	04_find_nanopubs_with_uri	https://ldf.nanopubs.knows.idlab.ugent.be/np	60.04	0	0	18	TRUE	FALSE	FALSE	FALSE	FALSE	1
2020-05-13 16:57:00 +0000	05_find_signed_nanopubs	http://ldf.nanopubs.lod.labs.vu.nl/np	30.57	22	0	22	FALSE	FALSE	FALSE	FALSE	TRUE	1	30.57
2020-05-13 16:57:31 +0000	05_find_signed_nanopubs	http://ldf.np.scify.org/np	43.41	22	0	22	FALSE	FALSE	FALSE	FALSE	TRUE	1	43.41
2020-05-13 16:58:14 +0000	05_find_signed_nanopubs	http://130.60.24.146:7882/np	39.02	22	0	22	FALSE	FALSE	FALSE	FALSE	TRUE	1	39.02
2020-05-13 16:58:54 +0000	05_find_signed_nanopubs	https://openphacts.cs.man.ac.uk/nanopub/ldf/np	33.97	22	0	22	FALSE	FALSE	FALSE	FALSE	TRUE	1	33.97
2020-05-13 16:59:28 +0000	05_find_signed_nanopubs	http://ldf.np.dumontierlab.com/np	26.88	22	1	22	FALSE	FALSE	FALSE	TRUE	FALSE	1
2020-05-13 16:59:55 +0000	05_find_signed_nanopubs	https://ldf.nanopubs.knows.idlab.ugent.be/np	36.23	22	0	22	FALSE	FALSE	FALSE	FALSE	TRUE	1	36.23
2020-05-13 17:00:31 +0000	06_find_signed_nanopubs_with_pattern	http://ldf.nanopubs.lod.labs.vu.nl/np	15.68	56	0	56	FALSE	FALSE	FALSE	FALSE	TRUE	1	15.68
2020-05-13 17:00:47 +0000	06_find_signed_nanopubs_with_pattern	http://ldf.np.scify.org/np	22.05	56	0	56	FALSE	FALSE	FALSE	FALSE	TRUE	1	22.05
2020-05-13 17:01:09 +0000	06_find_signed_nanopubs_with_pattern	http://130.60.24.146:7882/np	20.03	56	0	56	FALSE	FALSE	FALSE	FALSE	TRUE	1	20.03
2020-05-13 17:01:29 +0000	06_find_signed_nanopubs_with_pattern	https://openphacts.cs.man.ac.uk/nanopub/ldf/np	17.98	56	0	56	FALSE	FALSE	FALSE	FALSE	TRUE	1	17.98
2020-05-13 17:01:47 +0000	06_find_signed_nanopubs_with_pattern	http://ldf.np.dumontierlab.com/np	9.52	6	1	56	FALSE	FALSE	FALSE	TRUE	FALSE	1
2020-05-13 17:01:57 +0000	06_find_signed_nanopubs_with_pattern	https://ldf.nanopubs.knows.idlab.ugent.be/np	18.12	56	0	56	FALSE	FALSE	FALSE	FALSE	TRUE	1	18.12
2020-05-13 17:02:15 +0000	08_find_signed_nanopubs_with_uri	http://ldf.nanopubs.lod.labs.vu.nl/np	58.66	18	0	18	FALSE	FALSE	FALSE	FALSE	TRUE	1	58.66
2020-05-13 17:03:14 +0000	08_find_signed_nanopubs_with_uri	http://ldf.np.scify.org/np	60.13	18	0	18	FALSE	TRUE	FALSE	FALSE	FALSE	1
2020-05-13 17:04:14 +0000	08_find_signed_nanopubs_with_uri	http://130.60.24.146:7882/np	60.05	17	0	18	FALSE	TRUE	FALSE	FALSE	FALSE	1
2020-05-13 17:05:14 +0000	08_find_signed_nanopubs_with_uri	https://openphacts.cs.man.ac.uk/nanopub/ldf/np	60.04	18	0	18	FALSE	TRUE	FALSE	FALSE	FALSE	1
2020-05-13 17:06:14 +0000	08_find_signed_nanopubs_with_uri	http://ldf.np.dumontierlab.com/np	47.23	18	1	18	FALSE	FALSE	FALSE	TRUE	FALSE	1
2020-05-13 17:07:02 +0000	08_find_signed_nanopubs_with_uri	https://ldf.nanopubs.knows.idlab.ugent.be/np	60.19	18	0	18	FALSE	TRUE	FALSE	FALSE	FALSE	1
2020-05-13 17:08:02 +0000	09_get_all_indexes	http://ldf.nanopubs.lod.labs.vu.nl/np	60.14	0	0	227	TRUE	FALSE	FALSE	FALSE	FALSE	1
2020-05-13 17:09:02 +0000	09_get_all_indexes	http://ldf.np.scify.org/np	60.1	0	0	227	TRUE	FALSE	FALSE	FALSE	FALSE	1
2020-05-13 17:10:02 +0000	09_get_all_indexes	http://130.60.24.146:7882/np	60.11	0	0	227	TRUE	FALSE	FALSE	FALSE	FALSE	1
2020-05-13 17:11:03 +0000	09_get_all_indexes	https://openphacts.cs.man.ac.uk/nanopub/ldf/np	60.05	0	0	227	TRUE	FALSE	FALSE	FALSE	FALSE	1
2020-05-13 17:12:03 +0000	09_get_all_indexes	http://ldf.np.dumontierlab.com/np	60.03	0	0	227	TRUE	FALSE	FALSE	FALSE	FALSE	1
2020-05-13 17:13:03 +0000	09_get_all_indexes	https://ldf.nanopubs.knows.idlab.ugent.be/np	60.03	0	0	227	TRUE	FALSE	FALSE	FALSE	FALSE	1
2020-05-13 17:14:03 +0000	10_get_all_users	http://ldf.nanopubs.lod.labs.vu.nl/np	60.05	40	0	41	FALSE	TRUE	FALSE	FALSE	FALSE	1
2020-05-13 17:15:03 +0000	10_get_all_users	http://ldf.np.scify.org/np	60.14	26	0	41	FALSE	TRUE	FALSE	FALSE	FALSE	1
2020-05-13 17:16:03 +0000	10_get_all_users	http://130.60.24.146:7882/np	60.05	40	0	41	FALSE	TRUE	FALSE	FALSE	FALSE	1
2020-05-13 17:17:04 +0000	10_get_all_users	https://openphacts.cs.man.ac.uk/nanopub/ldf/np	59.23	41	0	41	FALSE	FALSE	FALSE	FALSE	TRUE	1	59.23
2020-05-13 17:18:03 +0000	10_get_all_users	http://ldf.np.dumontierlab.com/np	7.37	1	1	41	FALSE	FALSE	FALSE	TRUE	FALSE	1
2020-05-13 17:18:10 +0000	10_get_all_users	https://ldf.nanopubs.knows.idlab.ugent.be/np	60.05	32	0	41	FALSE	TRUE	FALSE	FALSE	FALSE	1
2020-05-13 17:19:10 +0000	11_get_backlinks	http://ldf.nanopubs.lod.labs.vu.nl/np	3.42	13	0	13	FALSE	FALSE	FALSE	FALSE	TRUE	1	3.42
2020-05-13 17:19:14 +0000	11_get_backlinks	http://ldf.np.scify.org/np	3.33	13	0	13	FALSE	FALSE	FALSE	FALSE	TRUE	1	3.33
2020-05-13 17:19:17 +0000	11_get_backlinks	http://130.60.24.146:7882/np	3.21	13	0	13	FALSE	FALSE	FALSE	FALSE	TRUE	1	3.21
2020-05-13 17:19:21 +0000	11_get_backlinks	https://openphacts.cs.man.ac.uk/nanopub/ldf/np	3.48	13	0	13	FALSE	FALSE	FALSE	FALSE	TRUE	1	3.48
2020-05-13 17:19:24 +0000	11_get_backlinks	http://ldf.np.dumontierlab.com/np	2.73	13	0	13	FALSE	FALSE	FALSE	FALSE	TRUE	1	2.73
2020-05-13 17:19:27 +0000	11_get_backlinks	https://ldf.nanopubs.knows.idlab.ugent.be/np	3.08	13	0	13	FALSE	FALSE	FALSE	FALSE	TRUE	1	3.08
2020-05-13 17:19:30 +0000	14_get_nanopub_count	http://ldf.nanopubs.lod.labs.vu.nl/np	10.37	1	0	1	FALSE	FALSE	FALSE	FALSE	TRUE	1	10.37
2020-05-13 17:19:41 +0000	14_get_nanopub_count	http://ldf.np.scify.org/np	14.04	1	0	1	FALSE	FALSE	FALSE	FALSE	TRUE	1	14.04
2020-05-13 17:19:55 +0000	14_get_nanopub_count	http://130.60.24.146:7882/np	12.73	1	0	1	FALSE	FALSE	FALSE	FALSE	TRUE	1	12.73
2020-05-13 17:20:07 +0000	14_get_nanopub_count	https://openphacts.cs.man.ac.uk/nanopub/ldf/np	10.53	1	0	1	FALSE	FALSE	FALSE	FALSE	TRUE	1	10.53
2020-05-13 17:20:18 +0000	14_get_nanopub_count	http://ldf.np.dumontierlab.com/np	10.89	1	0	1	FALSE	FALSE	FALSE	FALSE	TRUE	1	10.89
2020-05-13 17:20:29 +0000	14_get_nanopub_count	https://ldf.nanopubs.knows.idlab.ugent.be/np	11.24	1	0	1	FALSE	FALSE	FALSE	FALSE	TRUE	1	11.24
2020-05-13 17:20:40 +0000	15_papers	http://ldf.nanopubs.lod.labs.vu.nl/np	4.33	25	0	25	FALSE	FALSE	FALSE	FALSE	TRUE	1	4.33
2020-05-13 17:20:45 +0000	15_papers	http://ldf.np.scify.org/np	5.53	25	0	25	FALSE	FALSE	FALSE	FALSE	TRUE	1	5.53
2020-05-13 17:20:50 +0000	15_papers	http://130.60.24.146:7882/np	4.74	25	0	25	FALSE	FALSE	FALSE	FALSE	TRUE	1	4.74
2020-05-13 17:20:55 +0000	15_papers	https://openphacts.cs.man.ac.uk/nanopub/ldf/np	4.23	25	0	25	FALSE	FALSE	FALSE	FALSE	TRUE	1	4.23
2020-05-13 17:21:00 +0000	15_papers	http://ldf.np.dumontierlab.com/np	5.53	25	0	25	FALSE	FALSE	FALSE	FALSE	TRUE	1	5.53
2020-05-13 17:21:05 +0000	15_papers	https://ldf.nanopubs.knows.idlab.ugent.be/np	4.69	25	0	25	FALSE	FALSE	FALSE	FALSE	TRUE	1	4.69
2020-05-13 17:21:10 +0000	16_papers_x	http://ldf.nanopubs.lod.labs.vu.nl/np	15.16	23	0	23	FALSE	FALSE	FALSE	FALSE	TRUE	1	15.16
2020-05-13 17:21:25 +0000	16_papers_x	http://ldf.np.scify.org/np	20.1	23	0	23	FALSE	FALSE	FALSE	FALSE	TRUE	1	20.1
2020-05-13 17:21:45 +0000	16_papers_x	http://130.60.24.146:7882/np	20.56	23	0	23	FALSE	FALSE	FALSE	FALSE	TRUE	1	20.56
2020-05-13 17:22:06 +0000	16_papers_x	https://openphacts.cs.man.ac.uk/nanopub/ldf/np	15.79	23	0	23	FALSE	FALSE	FALSE	FALSE	TRUE	1	15.79
2020-05-13 17:22:22 +0000	16_papers_x	http://ldf.np.dumontierlab.com/np	15.58	23	0	23	FALSE	FALSE	FALSE	FALSE	TRUE	1	15.58
2020-05-13 17:22:38 +0000	16_papers_x	https://ldf.nanopubs.knows.idlab.ugent.be/np	16.13	23	0	23	FALSE	FALSE	FALSE	FALSE	TRUE	1	16.13
