# Supplementary material for: Semantic micro-contributions with decentralized nanopublication services
Source: PeerJ Comput Sci. 2021 Mar 8;7:e387. doi: 10.7717/peerj-cs.387 (PMC7959648; doi:10.7717/peerj-cs.387)
Supplement: Supplemental Information 1 — Contains the code and data that was used and generated for the performance evaluation and the usability study. [file peerj-cs-07-387-s001.zip › nanopub-services-eval/eval/grlc-eval.ods]

## Sheet: Query Analysis
Query	has timeout 0	has error 0	has full result	sum	full result time
01_find_nanopubs	0.00	0.03	0.97	1.00	1.02
02_find_nanopubs_with_pattern	0.00	0.03	0.97	1.00	0.55
03_find_nanopubs_with_text	0.00	0.07	0.93	1.00	6.46
04_find_nanopubs_with_uri	0.00	0.03	0.97	1.00	0.78
05_find_signed_nanopubs	0.00	0.03	0.97	1.00	0.49
06_find_signed_nanopubs_with_pattern	0.00	0.03	0.97	1.00	0.73
07_find_signed_nanopubs_with_text	0.00	0.03	0.97	1.00	1.54
08_find_signed_nanopubs_with_uri	0.00	0.03	0.97	1.00	0.34
09_get_all_indexes	0.00	0.03	0.97	1.00	3.52
10_get_all_users	0.00	0.03	0.97	1.00	0.65
11_get_backlinks	0.00	0.03	0.97	1.00	0.21
12_get_deep_backlinks	0.00	0.03	0.97	1.00	0.68
13_get_latest_version	0.00	0.03	0.97	1.00	0.71
14_get_nanopub_count	0.00	0.03	0.97	1.00	0.23

## Sheet: Amsterdam
Time	Query	Service URL	Time	Results	Error	Results expected	has timeout	has error	has full result	# true	full result time
2020-05-12 08:06:51 +0000	01_find_nanopubs	http://grlc.nanopubs.lod.labs.vu.nl/api/local/local/	1.71	1000	0	1000	FALSE	FALSE	TRUE	1	1.71
2020-05-12 08:06:53 +0000	01_find_nanopubs	http://grlc.np.scify.org/api/local/local/	2.17	1000	0	1000	FALSE	FALSE	TRUE	1	2.17
2020-05-12 08:06:55 +0000	01_find_nanopubs	http://130.60.24.146:7881/api/local/local/	0.91	1000	0	1000	FALSE	FALSE	TRUE	1	0.91
2020-05-12 08:06:56 +0000	01_find_nanopubs	https://openphacts.cs.man.ac.uk/nanopub/grlc/api/local/local/	0.46	1000	0	1000	FALSE	FALSE	TRUE	1	0.46
2020-05-12 08:06:56 +0000	01_find_nanopubs	http://grlc.np.dumontierlab.com/api/local/local/	0.35	1000	0	1000	FALSE	FALSE	TRUE	1	0.35
2020-05-12 08:06:57 +0000	01_find_nanopubs	https://grlc.nanopubs.knows.idlab.ugent.be/api/local/local/	0.68	1000	0	1000	FALSE	FALSE	TRUE	1	0.68
2020-05-12 08:06:58 +0000	02_find_nanopubs_with_pattern	http://grlc.nanopubs.lod.labs.vu.nl/api/local/local/	0.31	57	0	57	FALSE	FALSE	TRUE	1	0.31
2020-05-12 08:06:58 +0000	02_find_nanopubs_with_pattern	http://grlc.np.scify.org/api/local/local/	1.15	57	0	57	FALSE	FALSE	TRUE	1	1.15
2020-05-12 08:06:59 +0000	02_find_nanopubs_with_pattern	http://130.60.24.146:7881/api/local/local/	0.56	57	0	57	FALSE	FALSE	TRUE	1	0.56
2020-05-12 08:07:00 +0000	02_find_nanopubs_with_pattern	https://openphacts.cs.man.ac.uk/nanopub/grlc/api/local/local/	0.35	57	0	57	FALSE	FALSE	TRUE	1	0.35
2020-05-12 08:07:00 +0000	02_find_nanopubs_with_pattern	http://grlc.np.dumontierlab.com/api/local/local/	0.17	57	0	57	FALSE	FALSE	TRUE	1	0.17
2020-05-12 08:07:00 +0000	02_find_nanopubs_with_pattern	https://grlc.nanopubs.knows.idlab.ugent.be/api/local/local/	0.19	57	0	57	FALSE	FALSE	TRUE	1	0.19
2020-05-12 08:07:00 +0000	03_find_nanopubs_with_text	http://grlc.nanopubs.lod.labs.vu.nl/api/local/local/	0.8	1000	0	1000	FALSE	FALSE	TRUE	1	0.8
2020-05-12 08:07:01 +0000	03_find_nanopubs_with_text	http://grlc.np.scify.org/api/local/local/	17.12	1000	0	1000	FALSE	FALSE	TRUE	1	17.12
2020-05-12 08:07:18 +0000	03_find_nanopubs_with_text	http://130.60.24.146:7881/api/local/local/	14.05	1000	0	1000	FALSE	FALSE	TRUE	1	14.05
2020-05-12 08:07:32 +0000	03_find_nanopubs_with_text	https://openphacts.cs.man.ac.uk/nanopub/grlc/api/local/local/	1.23	1000	0	1000	FALSE	FALSE	TRUE	1	1.23
2020-05-12 08:07:34 +0000	03_find_nanopubs_with_text	http://grlc.np.dumontierlab.com/api/local/local/	0.97	1000	0	1000	FALSE	FALSE	TRUE	1	0.97
2020-05-12 08:07:35 +0000	03_find_nanopubs_with_text	https://grlc.nanopubs.knows.idlab.ugent.be/api/local/local/	1.07	1000	0	1000	FALSE	FALSE	TRUE	1	1.07
2020-05-12 08:07:36 +0000	04_find_nanopubs_with_uri	http://grlc.nanopubs.lod.labs.vu.nl/api/local/local/	0.17	18	0	18	FALSE	FALSE	TRUE	1	0.17
2020-05-12 08:07:36 +0000	04_find_nanopubs_with_uri	http://grlc.np.scify.org/api/local/local/	0.88	18	0	18	FALSE	FALSE	TRUE	1	0.88
2020-05-12 08:07:37 +0000	04_find_nanopubs_with_uri	http://130.60.24.146:7881/api/local/local/	0.44	18	0	18	FALSE	FALSE	TRUE	1	0.44
2020-05-12 08:07:37 +0000	04_find_nanopubs_with_uri	https://openphacts.cs.man.ac.uk/nanopub/grlc/api/local/local/	0.35	18	0	18	FALSE	FALSE	TRUE	1	0.35
2020-05-12 08:07:38 +0000	04_find_nanopubs_with_uri	http://grlc.np.dumontierlab.com/api/local/local/	0.2	18	0	18	FALSE	FALSE	TRUE	1	0.2
2020-05-12 08:07:38 +0000	04_find_nanopubs_with_uri	https://grlc.nanopubs.knows.idlab.ugent.be/api/local/local/	0.2	18	0	18	FALSE	FALSE	TRUE	1	0.2
2020-05-12 08:07:38 +0000	05_find_signed_nanopubs	http://grlc.nanopubs.lod.labs.vu.nl/api/local/local/	0.2	22	0	22	FALSE	FALSE	TRUE	1	0.2
2020-05-12 08:07:38 +0000	05_find_signed_nanopubs	http://grlc.np.scify.org/api/local/local/	0.89	22	0	22	FALSE	FALSE	TRUE	1	0.89
2020-05-12 08:07:39 +0000	05_find_signed_nanopubs	http://130.60.24.146:7881/api/local/local/	0.67	22	0	22	FALSE	FALSE	TRUE	1	0.67
2020-05-12 08:07:40 +0000	05_find_signed_nanopubs	https://openphacts.cs.man.ac.uk/nanopub/grlc/api/local/local/	0.32	22	0	22	FALSE	FALSE	TRUE	1	0.32
2020-05-12 08:07:40 +0000	05_find_signed_nanopubs	http://grlc.np.dumontierlab.com/api/local/local/	0.2	22	0	22	FALSE	FALSE	TRUE	1	0.2
2020-05-12 08:07:40 +0000	05_find_signed_nanopubs	https://grlc.nanopubs.knows.idlab.ugent.be/api/local/local/	0.2	22	0	22	FALSE	FALSE	TRUE	1	0.2
2020-05-12 08:07:41 +0000	06_find_signed_nanopubs_with_pattern	http://grlc.nanopubs.lod.labs.vu.nl/api/local/local/	0.25	56	0	56	FALSE	FALSE	TRUE	1	0.25
2020-05-12 08:07:41 +0000	06_find_signed_nanopubs_with_pattern	http://grlc.np.scify.org/api/local/local/	4.27	56	0	56	FALSE	FALSE	TRUE	1	4.27
2020-05-12 08:07:45 +0000	06_find_signed_nanopubs_with_pattern	http://130.60.24.146:7881/api/local/local/	0.68	56	0	56	FALSE	FALSE	TRUE	1	0.68
2020-05-12 08:07:46 +0000	06_find_signed_nanopubs_with_pattern	https://openphacts.cs.man.ac.uk/nanopub/grlc/api/local/local/	0.44	56	0	56	FALSE	FALSE	TRUE	1	0.44
2020-05-12 08:07:46 +0000	06_find_signed_nanopubs_with_pattern	http://grlc.np.dumontierlab.com/api/local/local/	0.23	56	0	56	FALSE	FALSE	TRUE	1	0.23
2020-05-12 08:07:47 +0000	06_find_signed_nanopubs_with_pattern	https://grlc.nanopubs.knows.idlab.ugent.be/api/local/local/	0.25	56	0	56	FALSE	FALSE	TRUE	1	0.25
2020-05-12 08:07:47 +0000	07_find_signed_nanopubs_with_text	http://grlc.nanopubs.lod.labs.vu.nl/api/local/local/	0.38	2	0	2	FALSE	FALSE	TRUE	1	0.38
2020-05-12 08:07:47 +0000	07_find_signed_nanopubs_with_text	http://grlc.np.scify.org/api/local/local/	2.13	2	0	2	FALSE	FALSE	TRUE	1	2.13
2020-05-12 08:07:50 +0000	07_find_signed_nanopubs_with_text	http://130.60.24.146:7881/api/local/local/	2.18	2	0	2	FALSE	FALSE	TRUE	1	2.18
2020-05-12 08:07:52 +0000	07_find_signed_nanopubs_with_text	https://openphacts.cs.man.ac.uk/nanopub/grlc/api/local/local/	0.55	2	0	2	FALSE	FALSE	TRUE	1	0.55
2020-05-12 08:07:52 +0000	07_find_signed_nanopubs_with_text	http://grlc.np.dumontierlab.com/api/local/local/	0.3	2	0	2	FALSE	FALSE	TRUE	1	0.3
2020-05-12 08:07:53 +0000	07_find_signed_nanopubs_with_text	https://grlc.nanopubs.knows.idlab.ugent.be/api/local/local/	0.34	2	0	2	FALSE	FALSE	TRUE	1	0.34
2020-05-12 08:07:53 +0000	08_find_signed_nanopubs_with_uri	http://grlc.nanopubs.lod.labs.vu.nl/api/local/local/	0.27	18	0	18	FALSE	FALSE	TRUE	1	0.27
2020-05-12 08:07:53 +0000	08_find_signed_nanopubs_with_uri	http://grlc.np.scify.org/api/local/local/	0.45	18	0	18	FALSE	FALSE	TRUE	1	0.45
2020-05-12 08:07:54 +0000	08_find_signed_nanopubs_with_uri	http://130.60.24.146:7881/api/local/local/	0.27	18	0	18	FALSE	FALSE	TRUE	1	0.27
2020-05-12 08:07:54 +0000	08_find_signed_nanopubs_with_uri	https://openphacts.cs.man.ac.uk/nanopub/grlc/api/local/local/	0.44	18	0	18	FALSE	FALSE	TRUE	1	0.44
2020-05-12 08:07:54 +0000	08_find_signed_nanopubs_with_uri	http://grlc.np.dumontierlab.com/api/local/local/	0.2	18	0	18	FALSE	FALSE	TRUE	1	0.2
2020-05-12 08:07:55 +0000	08_find_signed_nanopubs_with_uri	https://grlc.nanopubs.knows.idlab.ugent.be/api/local/local/	0.24	18	0	18	FALSE	FALSE	TRUE	1	0.24
2020-05-12 08:07:55 +0000	09_get_all_indexes	http://grlc.nanopubs.lod.labs.vu.nl/api/local/local/	0.36	227	0	227	FALSE	FALSE	TRUE	1	0.36
2020-05-12 08:07:55 +0000	09_get_all_indexes	http://grlc.np.scify.org/api/local/local/	10.11	227	0	227	FALSE	FALSE	TRUE	1	10.11
2020-05-12 08:08:05 +0000	09_get_all_indexes	http://130.60.24.146:7881/api/local/local/	9.55	227	0	227	FALSE	FALSE	TRUE	1	9.55
2020-05-12 08:08:15 +0000	09_get_all_indexes	https://openphacts.cs.man.ac.uk/nanopub/grlc/api/local/local/	0.77	227	0	227	FALSE	FALSE	TRUE	1	0.77
2020-05-12 08:08:16 +0000	09_get_all_indexes	http://grlc.np.dumontierlab.com/api/local/local/	0.43	227	0	227	FALSE	FALSE	TRUE	1	0.43
2020-05-12 08:08:16 +0000	09_get_all_indexes	https://grlc.nanopubs.knows.idlab.ugent.be/api/local/local/	0.72	227	0	227	FALSE	FALSE	TRUE	1	0.72
2020-05-12 08:08:17 +0000	10_get_all_users	http://grlc.nanopubs.lod.labs.vu.nl/api/local/local/	0.22	41	0	41	FALSE	FALSE	TRUE	1	0.22
2020-05-12 08:08:17 +0000	10_get_all_users	http://grlc.np.scify.org/api/local/local/	1.49	41	0	41	FALSE	FALSE	TRUE	1	1.49
2020-05-12 08:08:19 +0000	10_get_all_users	http://130.60.24.146:7881/api/local/local/	1.02	41	0	41	FALSE	FALSE	TRUE	1	1.02
2020-05-12 08:08:20 +0000	10_get_all_users	https://openphacts.cs.man.ac.uk/nanopub/grlc/api/local/local/	0.36	41	0	41	FALSE	FALSE	TRUE	1	0.36
2020-05-12 08:08:20 +0000	10_get_all_users	http://grlc.np.dumontierlab.com/api/local/local/	0.19	41	0	41	FALSE	FALSE	TRUE	1	0.19
2020-05-12 08:08:20 +0000	10_get_all_users	https://grlc.nanopubs.knows.idlab.ugent.be/api/local/local/	0.23	41	0	41	FALSE	FALSE	TRUE	1	0.23
2020-05-12 08:08:21 +0000	11_get_backlinks	http://grlc.nanopubs.lod.labs.vu.nl/api/local/local/	0.11	13	0	13	FALSE	FALSE	TRUE	1	0.11
2020-05-12 08:08:21 +0000	11_get_backlinks	http://grlc.np.scify.org/api/local/local/	0.29	13	0	13	FALSE	FALSE	TRUE	1	0.29
2020-05-12 08:08:21 +0000	11_get_backlinks	http://130.60.24.146:7881/api/local/local/	0.19	13	0	13	FALSE	FALSE	TRUE	1	0.19
2020-05-12 08:08:21 +0000	11_get_backlinks	https://openphacts.cs.man.ac.uk/nanopub/grlc/api/local/local/	0.19	13	0	13	FALSE	FALSE	TRUE	1	0.19
2020-05-12 08:08:22 +0000	11_get_backlinks	http://grlc.np.dumontierlab.com/api/local/local/	0.09	13	0	13	FALSE	FALSE	TRUE	1	0.09
2020-05-12 08:08:22 +0000	11_get_backlinks	https://grlc.nanopubs.knows.idlab.ugent.be/api/local/local/	0.14	13	0	13	FALSE	FALSE	TRUE	1	0.14
2020-05-12 08:08:22 +0000	12_get_deep_backlinks	http://grlc.nanopubs.lod.labs.vu.nl/api/local/local/	0.18	771	0	771	FALSE	FALSE	TRUE	1	0.18
2020-05-12 08:08:22 +0000	12_get_deep_backlinks	http://grlc.np.scify.org/api/local/local/	1.25	771	0	771	FALSE	FALSE	TRUE	1	1.25
2020-05-12 08:08:23 +0000	12_get_deep_backlinks	http://130.60.24.146:7881/api/local/local/	1.38	771	0	771	FALSE	FALSE	TRUE	1	1.38
2020-05-12 08:08:25 +0000	12_get_deep_backlinks	https://openphacts.cs.man.ac.uk/nanopub/grlc/api/local/local/	0.33	771	0	771	FALSE	FALSE	TRUE	1	0.33
2020-05-12 08:08:25 +0000	12_get_deep_backlinks	http://grlc.np.dumontierlab.com/api/local/local/	0.17	771	0	771	FALSE	FALSE	TRUE	1	0.17
2020-05-12 08:08:25 +0000	12_get_deep_backlinks	https://grlc.nanopubs.knows.idlab.ugent.be/api/local/local/	0.22	771	0	771	FALSE	FALSE	TRUE	1	0.22
2020-05-12 08:08:25 +0000	13_get_latest_version	http://grlc.nanopubs.lod.labs.vu.nl/api/local/local/	0.16	1	0	1	FALSE	FALSE	TRUE	1	0.16
2020-05-12 08:08:26 +0000	13_get_latest_version	http://grlc.np.scify.org/api/local/local/	0.35	1	0	1	FALSE	FALSE	TRUE	1	0.35
2020-05-12 08:08:26 +0000	13_get_latest_version	http://130.60.24.146:7881/api/local/local/	0.16	1	0	1	FALSE	FALSE	TRUE	1	0.16
2020-05-12 08:08:26 +0000	13_get_latest_version	https://openphacts.cs.man.ac.uk/nanopub/grlc/api/local/local/	0.27	1	0	1	FALSE	FALSE	TRUE	1	0.27
2020-05-12 08:08:26 +0000	13_get_latest_version	http://grlc.np.dumontierlab.com/api/local/local/	0.13	1	0	1	FALSE	FALSE	TRUE	1	0.13
2020-05-12 08:08:27 +0000	13_get_latest_version	https://grlc.nanopubs.knows.idlab.ugent.be/api/local/local/	0.18	1	0	1	FALSE	FALSE	TRUE	1	0.18
2020-05-12 08:08:27 +0000	14_get_nanopub_count	http://grlc.nanopubs.lod.labs.vu.nl/api/local/local/	0.13	1	0	1	FALSE	FALSE	TRUE	1	0.13
2020-05-12 08:08:27 +0000	14_get_nanopub_count	http://grlc.np.scify.org/api/local/local/	0.34	1	0	1	FALSE	FALSE	TRUE	1	0.34
2020-05-12 08:08:27 +0000	14_get_nanopub_count	http://130.60.24.146:7881/api/local/local/	0.18	1	0	1	FALSE	FALSE	TRUE	1	0.18
2020-05-12 08:08:28 +0000	14_get_nanopub_count	https://openphacts.cs.man.ac.uk/nanopub/grlc/api/local/local/	0.23	1	0	1	FALSE	FALSE	TRUE	1	0.23
2020-05-12 08:08:28 +0000	14_get_nanopub_count	http://grlc.np.dumontierlab.com/api/local/local/	0.11	1	0	1	FALSE	FALSE	TRUE	1	0.11
2020-05-12 08:08:28 +0000	14_get_nanopub_count	https://grlc.nanopubs.knows.idlab.ugent.be/api/local/local/	0.15	1	0	1	FALSE	FALSE	TRUE	1	0.15

## Sheet: Athens
Time	Query	Service URL	Time	Results	Error	Results expected	has timeout	has error	has full result	# true	full result time
2020-05-12 11:05:43 +0000	01_find_nanopubs	http://grlc.nanopubs.lod.labs.vu.nl/api/local/local/	0.47	1000	0	1000	FALSE	FALSE	TRUE	1	0.47
2020-05-12 11:05:44 +0000	01_find_nanopubs	http://grlc.np.scify.org/api/local/local/	1.66	1000	0	1000	FALSE	FALSE	TRUE	1	1.66
2020-05-12 11:05:46 +0000	01_find_nanopubs	http://130.60.24.146:7881/api/local/local/	1.31	1000	0	1000	FALSE	FALSE	TRUE	1	1.31
2020-05-12 11:05:47 +0000	01_find_nanopubs	https://openphacts.cs.man.ac.uk/nanopub/grlc/api/local/local/	0.57	1000	0	1000	FALSE	FALSE	TRUE	1	0.57
2020-05-12 11:05:48 +0000	01_find_nanopubs	http://grlc.np.dumontierlab.com/api/local/local/	0.64	1000	0	1000	FALSE	FALSE	TRUE	1	0.64
2020-05-12 11:05:48 +0000	01_find_nanopubs	https://grlc.nanopubs.knows.idlab.ugent.be/api/local/local/	0.53	1000	0	1000	FALSE	FALSE	TRUE	1	0.53
2020-05-12 11:05:49 +0000	02_find_nanopubs_with_pattern	http://grlc.nanopubs.lod.labs.vu.nl/api/local/local/	0.26	57	0	57	FALSE	FALSE	TRUE	1	0.26
2020-05-12 11:05:49 +0000	02_find_nanopubs_with_pattern	http://grlc.np.scify.org/api/local/local/	0.21	57	0	57	FALSE	FALSE	TRUE	1	0.21
2020-05-12 11:05:49 +0000	02_find_nanopubs_with_pattern	http://130.60.24.146:7881/api/local/local/	1.15	57	0	57	FALSE	FALSE	TRUE	1	1.15
2020-05-12 11:05:50 +0000	02_find_nanopubs_with_pattern	https://openphacts.cs.man.ac.uk/nanopub/grlc/api/local/local/	0.41	57	0	57	FALSE	FALSE	TRUE	1	0.41
2020-05-12 11:05:51 +0000	02_find_nanopubs_with_pattern	http://grlc.np.dumontierlab.com/api/local/local/	0.25	57	0	57	FALSE	FALSE	TRUE	1	0.25
2020-05-12 11:05:51 +0000	02_find_nanopubs_with_pattern	https://grlc.nanopubs.knows.idlab.ugent.be/api/local/local/	0.36	57	0	57	FALSE	FALSE	TRUE	1	0.36
2020-05-12 11:05:52 +0000	03_find_nanopubs_with_text	http://grlc.nanopubs.lod.labs.vu.nl/api/local/local/	0.79	1000	0	1000	FALSE	FALSE	TRUE	1	0.79
2020-05-12 11:05:52 +0000	03_find_nanopubs_with_text	http://grlc.np.scify.org/api/local/local/	22.45	1000	0	1000	FALSE	FALSE	TRUE	1	22.45
2020-05-12 11:06:15 +0000	03_find_nanopubs_with_text	http://130.60.24.146:7881/api/local/local/	15.81	1000	0	1000	FALSE	FALSE	TRUE	1	15.81
2020-05-12 11:06:31 +0000	03_find_nanopubs_with_text	https://openphacts.cs.man.ac.uk/nanopub/grlc/api/local/local/	1.04	1000	0	1000	FALSE	FALSE	TRUE	1	1.04
2020-05-12 11:06:32 +0000	03_find_nanopubs_with_text	http://grlc.np.dumontierlab.com/api/local/local/	1.13	1000	0	1000	FALSE	FALSE	TRUE	1	1.13
2020-05-12 11:06:33 +0000	03_find_nanopubs_with_text	https://grlc.nanopubs.knows.idlab.ugent.be/api/local/local/	1	1000	0	1000	FALSE	FALSE	TRUE	1	1
2020-05-12 11:06:34 +0000	04_find_nanopubs_with_uri	http://grlc.nanopubs.lod.labs.vu.nl/api/local/local/	0.22	18	0	18	FALSE	FALSE	TRUE	1	0.22
2020-05-12 11:06:34 +0000	04_find_nanopubs_with_uri	http://grlc.np.scify.org/api/local/local/	0.74	18	0	18	FALSE	FALSE	TRUE	1	0.74
2020-05-12 11:06:35 +0000	04_find_nanopubs_with_uri	http://130.60.24.146:7881/api/local/local/	0.49	18	0	18	FALSE	FALSE	TRUE	1	0.49
2020-05-12 11:06:35 +0000	04_find_nanopubs_with_uri	https://openphacts.cs.man.ac.uk/nanopub/grlc/api/local/local/	0.4	18	0	18	FALSE	FALSE	TRUE	1	0.4
2020-05-12 11:06:36 +0000	04_find_nanopubs_with_uri	http://grlc.np.dumontierlab.com/api/local/local/	0.21	18	0	18	FALSE	FALSE	TRUE	1	0.21
2020-05-12 11:06:36 +0000	04_find_nanopubs_with_uri	https://grlc.nanopubs.knows.idlab.ugent.be/api/local/local/	0.33	18	0	18	FALSE	FALSE	TRUE	1	0.33
2020-05-12 11:06:36 +0000	05_find_signed_nanopubs	http://grlc.nanopubs.lod.labs.vu.nl/api/local/local/	0.22	22	0	22	FALSE	FALSE	TRUE	1	0.22
2020-05-12 11:06:37 +0000	05_find_signed_nanopubs	http://grlc.np.scify.org/api/local/local/	0.67	22	0	22	FALSE	FALSE	TRUE	1	0.67
2020-05-12 11:06:37 +0000	05_find_signed_nanopubs	http://130.60.24.146:7881/api/local/local/	0.39	22	0	22	FALSE	FALSE	TRUE	1	0.39
2020-05-12 11:06:38 +0000	05_find_signed_nanopubs	https://openphacts.cs.man.ac.uk/nanopub/grlc/api/local/local/	0.4	22	0	22	FALSE	FALSE	TRUE	1	0.4
2020-05-12 11:06:38 +0000	05_find_signed_nanopubs	http://grlc.np.dumontierlab.com/api/local/local/	0.24	22	0	22	FALSE	FALSE	TRUE	1	0.24
2020-05-12 11:06:39 +0000	05_find_signed_nanopubs	https://grlc.nanopubs.knows.idlab.ugent.be/api/local/local/	0.33	22	0	22	FALSE	FALSE	TRUE	1	0.33
2020-05-12 11:06:39 +0000	06_find_signed_nanopubs_with_pattern	http://grlc.nanopubs.lod.labs.vu.nl/api/local/local/	0.3	56	0	56	FALSE	FALSE	TRUE	1	0.3
2020-05-12 11:06:39 +0000	06_find_signed_nanopubs_with_pattern	http://grlc.np.scify.org/api/local/local/	1.37	56	0	56	FALSE	FALSE	TRUE	1	1.37
2020-05-12 11:06:41 +0000	06_find_signed_nanopubs_with_pattern	http://130.60.24.146:7881/api/local/local/	0.5	56	0	56	FALSE	FALSE	TRUE	1	0.5
2020-05-12 11:06:41 +0000	06_find_signed_nanopubs_with_pattern	https://openphacts.cs.man.ac.uk/nanopub/grlc/api/local/local/	0.49	56	0	56	FALSE	FALSE	TRUE	1	0.49
2020-05-12 11:06:42 +0000	06_find_signed_nanopubs_with_pattern	http://grlc.np.dumontierlab.com/api/local/local/	0.29	56	0	56	FALSE	FALSE	TRUE	1	0.29
2020-05-12 11:06:42 +0000	06_find_signed_nanopubs_with_pattern	https://grlc.nanopubs.knows.idlab.ugent.be/api/local/local/	0.4	56	0	56	FALSE	FALSE	TRUE	1	0.4
2020-05-12 11:06:42 +0000	07_find_signed_nanopubs_with_text	http://grlc.nanopubs.lod.labs.vu.nl/api/local/local/	0.41	2	0	2	FALSE	FALSE	TRUE	1	0.41
2020-05-12 11:06:43 +0000	07_find_signed_nanopubs_with_text	http://grlc.np.scify.org/api/local/local/	3.31	2	0	2	FALSE	FALSE	TRUE	1	3.31
2020-05-12 11:06:46 +0000	07_find_signed_nanopubs_with_text	http://130.60.24.146:7881/api/local/local/	4.34	2	0	2	FALSE	FALSE	TRUE	1	4.34
2020-05-12 11:06:51 +0000	07_find_signed_nanopubs_with_text	https://openphacts.cs.man.ac.uk/nanopub/grlc/api/local/local/	0.62	2	0	2	FALSE	FALSE	TRUE	1	0.62
2020-05-12 11:06:51 +0000	07_find_signed_nanopubs_with_text	http://grlc.np.dumontierlab.com/api/local/local/	0.39	2	0	2	FALSE	FALSE	TRUE	1	0.39
2020-05-12 11:06:52 +0000	07_find_signed_nanopubs_with_text	https://grlc.nanopubs.knows.idlab.ugent.be/api/local/local/	0.47	2	0	2	FALSE	FALSE	TRUE	1	0.47
2020-05-12 11:06:52 +0000	08_find_signed_nanopubs_with_uri	http://grlc.nanopubs.lod.labs.vu.nl/api/local/local/	0.3	18	0	18	FALSE	FALSE	TRUE	1	0.3
2020-05-12 11:06:52 +0000	08_find_signed_nanopubs_with_uri	http://grlc.np.scify.org/api/local/local/	0.31	18	0	18	FALSE	FALSE	TRUE	1	0.31
2020-05-12 11:06:53 +0000	08_find_signed_nanopubs_with_uri	http://130.60.24.146:7881/api/local/local/	0.22	18	0	18	FALSE	FALSE	TRUE	1	0.22
2020-05-12 11:06:53 +0000	08_find_signed_nanopubs_with_uri	https://openphacts.cs.man.ac.uk/nanopub/grlc/api/local/local/	0.52	18	0	18	FALSE	FALSE	TRUE	1	0.52
2020-05-12 11:06:54 +0000	08_find_signed_nanopubs_with_uri	http://grlc.np.dumontierlab.com/api/local/local/	0.29	18	0	18	FALSE	FALSE	TRUE	1	0.29
2020-05-12 11:06:54 +0000	08_find_signed_nanopubs_with_uri	https://grlc.nanopubs.knows.idlab.ugent.be/api/local/local/	0.36	18	0	18	FALSE	FALSE	TRUE	1	0.36
2020-05-12 11:06:54 +0000	09_get_all_indexes	http://grlc.nanopubs.lod.labs.vu.nl/api/local/local/	0.42	227	0	227	FALSE	FALSE	TRUE	1	0.42
2020-05-12 11:06:55 +0000	09_get_all_indexes	http://grlc.np.scify.org/api/local/local/	11.72	227	0	227	FALSE	FALSE	TRUE	1	11.72
2020-05-12 11:07:06 +0000	09_get_all_indexes	http://130.60.24.146:7881/api/local/local/	10.06	227	0	227	FALSE	FALSE	TRUE	1	10.06
2020-05-12 11:07:17 +0000	09_get_all_indexes	https://openphacts.cs.man.ac.uk/nanopub/grlc/api/local/local/	0.85	227	0	227	FALSE	FALSE	TRUE	1	0.85
2020-05-12 11:07:17 +0000	09_get_all_indexes	http://grlc.np.dumontierlab.com/api/local/local/	0.42	227	0	227	FALSE	FALSE	TRUE	1	0.42
2020-05-12 11:07:18 +0000	09_get_all_indexes	https://grlc.nanopubs.knows.idlab.ugent.be/api/local/local/	0.92	227	0	227	FALSE	FALSE	TRUE	1	0.92
2020-05-12 11:07:19 +0000	10_get_all_users	http://grlc.nanopubs.lod.labs.vu.nl/api/local/local/	0.28	41	0	41	FALSE	FALSE	TRUE	1	0.28
2020-05-12 11:07:19 +0000	10_get_all_users	http://grlc.np.scify.org/api/local/local/	1.01	41	0	41	FALSE	FALSE	TRUE	1	1.01
2020-05-12 11:07:20 +0000	10_get_all_users	http://130.60.24.146:7881/api/local/local/	0.76	41	0	41	FALSE	FALSE	TRUE	1	0.76
2020-05-12 11:07:21 +0000	10_get_all_users	https://openphacts.cs.man.ac.uk/nanopub/grlc/api/local/local/	0.46	41	0	41	FALSE	FALSE	TRUE	1	0.46
2020-05-12 11:07:21 +0000	10_get_all_users	http://grlc.np.dumontierlab.com/api/local/local/	0.3	41	0	41	FALSE	FALSE	TRUE	1	0.3
2020-05-12 11:07:22 +0000	10_get_all_users	https://grlc.nanopubs.knows.idlab.ugent.be/api/local/local/	0.32	41	0	41	FALSE	FALSE	TRUE	1	0.32
2020-05-12 11:07:22 +0000	11_get_backlinks	http://grlc.nanopubs.lod.labs.vu.nl/api/local/local/	0.15	13	0	13	FALSE	FALSE	TRUE	1	0.15
2020-05-12 11:07:22 +0000	11_get_backlinks	http://grlc.np.scify.org/api/local/local/	0.19	13	0	13	FALSE	FALSE	TRUE	1	0.19
2020-05-12 11:07:22 +0000	11_get_backlinks	http://130.60.24.146:7881/api/local/local/	0.1	13	0	13	FALSE	FALSE	TRUE	1	0.1
2020-05-12 11:07:23 +0000	11_get_backlinks	https://openphacts.cs.man.ac.uk/nanopub/grlc/api/local/local/	0.29	13	0	13	FALSE	FALSE	TRUE	1	0.29
2020-05-12 11:07:23 +0000	11_get_backlinks	http://grlc.np.dumontierlab.com/api/local/local/	0.15	13	0	13	FALSE	FALSE	TRUE	1	0.15
2020-05-12 11:07:23 +0000	11_get_backlinks	https://grlc.nanopubs.knows.idlab.ugent.be/api/local/local/	0.26	13	0	13	FALSE	FALSE	TRUE	1	0.26
2020-05-12 11:07:23 +0000	12_get_deep_backlinks	http://grlc.nanopubs.lod.labs.vu.nl/api/local/local/	0.26	771	0	771	FALSE	FALSE	TRUE	1	0.26
2020-05-12 11:07:24 +0000	12_get_deep_backlinks	http://grlc.np.scify.org/api/local/local/	1.47	771	0	771	FALSE	FALSE	TRUE	1	1.47
2020-05-12 11:07:25 +0000	12_get_deep_backlinks	http://130.60.24.146:7881/api/local/local/	2.83	771	0	771	FALSE	FALSE	TRUE	1	2.83
2020-05-12 11:07:28 +0000	12_get_deep_backlinks	https://openphacts.cs.man.ac.uk/nanopub/grlc/api/local/local/	0.43	771	0	771	FALSE	FALSE	TRUE	1	0.43
2020-05-12 11:07:28 +0000	12_get_deep_backlinks	http://grlc.np.dumontierlab.com/api/local/local/	0.29	771	0	771	FALSE	FALSE	TRUE	1	0.29
2020-05-12 11:07:29 +0000	12_get_deep_backlinks	https://grlc.nanopubs.knows.idlab.ugent.be/api/local/local/	0.4	771	0	771	FALSE	FALSE	TRUE	1	0.4
2020-05-12 11:07:29 +0000	13_get_latest_version	http://grlc.nanopubs.lod.labs.vu.nl/api/local/local/	0.19	1	0	1	FALSE	FALSE	TRUE	1	0.19
2020-05-12 11:07:29 +0000	13_get_latest_version	http://grlc.np.scify.org/api/local/local/	0.24	1	0	1	FALSE	FALSE	TRUE	1	0.24
2020-05-12 11:07:30 +0000	13_get_latest_version	http://130.60.24.146:7881/api/local/local/	0.19	1	0	1	FALSE	FALSE	TRUE	1	0.19
2020-05-12 11:07:30 +0000	13_get_latest_version	https://openphacts.cs.man.ac.uk/nanopub/grlc/api/local/local/	0.36	1	0	1	FALSE	FALSE	TRUE	1	0.36
2020-05-12 11:07:30 +0000	13_get_latest_version	http://grlc.np.dumontierlab.com/api/local/local/	0.2	1	0	1	FALSE	FALSE	TRUE	1	0.2
2020-05-12 11:07:30 +0000	13_get_latest_version	https://grlc.nanopubs.knows.idlab.ugent.be/api/local/local/	0.3	1	0	1	FALSE	FALSE	TRUE	1	0.3
2020-05-12 11:07:31 +0000	14_get_nanopub_count	http://grlc.nanopubs.lod.labs.vu.nl/api/local/local/	0.16	1	0	1	FALSE	FALSE	TRUE	1	0.16
2020-05-12 11:07:31 +0000	14_get_nanopub_count	http://grlc.np.scify.org/api/local/local/	0.13	1	0	1	FALSE	FALSE	TRUE	1	0.13
2020-05-12 11:07:31 +0000	14_get_nanopub_count	http://130.60.24.146:7881/api/local/local/	0.19	1	0	1	FALSE	FALSE	TRUE	1	0.19
2020-05-12 11:07:31 +0000	14_get_nanopub_count	https://openphacts.cs.man.ac.uk/nanopub/grlc/api/local/local/	0.31	1	0	1	FALSE	FALSE	TRUE	1	0.31
2020-05-12 11:07:32 +0000	14_get_nanopub_count	http://grlc.np.dumontierlab.com/api/local/local/	0.17	1	0	1	FALSE	FALSE	TRUE	1	0.17
2020-05-12 11:07:32 +0000	14_get_nanopub_count	https://grlc.nanopubs.knows.idlab.ugent.be/api/local/local/	0.28	1	0	1	FALSE	FALSE	TRUE	1	0.28

## Sheet: Ghent
Time	Query	Service URL	Time	Results	Error	Results expected	has timeout	has error	has full result	# true	full result time
2020-05-13 10:33:36 +0000	01_find_nanopubs	http://grlc.nanopubs.lod.labs.vu.nl/api/local/local/	0.56	1000	0	1000	FALSE	FALSE	TRUE	1	0.56
2020-05-13 10:33:37 +0000	01_find_nanopubs	http://grlc.np.scify.org/api/local/local/	3.05	1000	0	1000	FALSE	FALSE	TRUE	1	3.05
2020-05-13 10:33:40 +0000	01_find_nanopubs	http://130.60.24.146:7881/api/local/local/	2.54	1000	0	1000	FALSE	FALSE	TRUE	1	2.54
2020-05-13 10:33:43 +0000	01_find_nanopubs	https://openphacts.cs.man.ac.uk/nanopub/grlc/api/local/local/	0.5	1000	0	1000	FALSE	FALSE	TRUE	1	0.5
2020-05-13 10:33:43 +0000	01_find_nanopubs	http://grlc.np.dumontierlab.com/api/local/local/	0.43	1000	0	1000	FALSE	FALSE	TRUE	1	0.43
2020-05-13 10:33:44 +0000	01_find_nanopubs	https://grlc.nanopubs.knows.idlab.ugent.be/api/local/local/	0.34	1000	0	1000	FALSE	FALSE	TRUE	1	0.34
2020-05-13 10:33:44 +0000	02_find_nanopubs_with_pattern	http://grlc.nanopubs.lod.labs.vu.nl/api/local/local/	0.31	57	0	57	FALSE	FALSE	TRUE	1	0.31
2020-05-13 10:33:44 +0000	02_find_nanopubs_with_pattern	http://grlc.np.scify.org/api/local/local/	1.6	57	0	57	FALSE	FALSE	TRUE	1	1.6
2020-05-13 10:33:46 +0000	02_find_nanopubs_with_pattern	http://130.60.24.146:7881/api/local/local/	1.72	57	0	57	FALSE	FALSE	TRUE	1	1.72
2020-05-13 10:33:48 +0000	02_find_nanopubs_with_pattern	https://openphacts.cs.man.ac.uk/nanopub/grlc/api/local/local/	0.41	57	0	57	FALSE	FALSE	TRUE	1	0.41
2020-05-13 10:33:48 +0000	02_find_nanopubs_with_pattern	http://grlc.np.dumontierlab.com/api/local/local/	0.25	57	0	57	FALSE	FALSE	TRUE	1	0.25
2020-05-13 10:33:49 +0000	02_find_nanopubs_with_pattern	https://grlc.nanopubs.knows.idlab.ugent.be/api/local/local/	0.29	57	0	57	FALSE	FALSE	TRUE	1	0.29
2020-05-13 10:33:49 +0000	03_find_nanopubs_with_text	http://grlc.nanopubs.lod.labs.vu.nl/api/local/local/	1.06	1000	0	1000	FALSE	FALSE	TRUE	1	1.06
2020-05-13 10:33:50 +0000	03_find_nanopubs_with_text	http://grlc.np.scify.org/api/local/local/	28.68	1000	0	1000	FALSE	FALSE	TRUE	1	28.68
2020-05-13 10:34:19 +0000	03_find_nanopubs_with_text	http://130.60.24.146:7881/api/local/local/	30.96	6	1	1000	FALSE	TRUE	FALSE	1
2020-05-13 10:34:50 +0000	03_find_nanopubs_with_text	https://openphacts.cs.man.ac.uk/nanopub/grlc/api/local/local/	1.11	1000	0	1000	FALSE	FALSE	TRUE	1	1.11
2020-05-13 10:34:51 +0000	03_find_nanopubs_with_text	http://grlc.np.dumontierlab.com/api/local/local/	1.04	1000	0	1000	FALSE	FALSE	TRUE	1	1.04
2020-05-13 10:34:52 +0000	03_find_nanopubs_with_text	https://grlc.nanopubs.knows.idlab.ugent.be/api/local/local/	1	1000	0	1000	FALSE	FALSE	TRUE	1	1
2020-05-13 10:34:53 +0000	04_find_nanopubs_with_uri	http://grlc.nanopubs.lod.labs.vu.nl/api/local/local/	0.34	18	0	18	FALSE	FALSE	TRUE	1	0.34
2020-05-13 10:34:53 +0000	04_find_nanopubs_with_uri	http://grlc.np.scify.org/api/local/local/	1.15	18	0	18	FALSE	FALSE	TRUE	1	1.15
2020-05-13 10:34:55 +0000	04_find_nanopubs_with_uri	http://130.60.24.146:7881/api/local/local/	1.33	18	0	18	FALSE	FALSE	TRUE	1	1.33
2020-05-13 10:34:56 +0000	04_find_nanopubs_with_uri	https://openphacts.cs.man.ac.uk/nanopub/grlc/api/local/local/	0.41	18	0	18	FALSE	FALSE	TRUE	1	0.41
2020-05-13 10:34:56 +0000	04_find_nanopubs_with_uri	http://grlc.np.dumontierlab.com/api/local/local/	0.26	18	0	18	FALSE	FALSE	TRUE	1	0.26
2020-05-13 10:34:57 +0000	04_find_nanopubs_with_uri	https://grlc.nanopubs.knows.idlab.ugent.be/api/local/local/	0.32	18	0	18	FALSE	FALSE	TRUE	1	0.32
2020-05-13 10:34:57 +0000	05_find_signed_nanopubs	http://grlc.nanopubs.lod.labs.vu.nl/api/local/local/	0.25	22	0	22	FALSE	FALSE	TRUE	1	0.25
2020-05-13 10:34:57 +0000	05_find_signed_nanopubs	http://grlc.np.scify.org/api/local/local/	1.08	22	0	22	FALSE	FALSE	TRUE	1	1.08
2020-05-13 10:34:59 +0000	05_find_signed_nanopubs	http://130.60.24.146:7881/api/local/local/	2.78	22	0	22	FALSE	FALSE	TRUE	1	2.78
2020-05-13 10:35:01 +0000	05_find_signed_nanopubs	https://openphacts.cs.man.ac.uk/nanopub/grlc/api/local/local/	0.39	22	0	22	FALSE	FALSE	TRUE	1	0.39
2020-05-13 10:35:02 +0000	05_find_signed_nanopubs	http://grlc.np.dumontierlab.com/api/local/local/	0.29	22	0	22	FALSE	FALSE	TRUE	1	0.29
2020-05-13 10:35:02 +0000	05_find_signed_nanopubs	https://grlc.nanopubs.knows.idlab.ugent.be/api/local/local/	0.32	22	0	22	FALSE	FALSE	TRUE	1	0.32
2020-05-13 10:35:02 +0000	06_find_signed_nanopubs_with_pattern	http://grlc.nanopubs.lod.labs.vu.nl/api/local/local/	0.34	56	0	56	FALSE	FALSE	TRUE	1	0.34
2020-05-13 10:35:03 +0000	06_find_signed_nanopubs_with_pattern	http://grlc.np.scify.org/api/local/local/	2.03	56	0	56	FALSE	FALSE	TRUE	1	2.03
2020-05-13 10:35:05 +0000	06_find_signed_nanopubs_with_pattern	http://130.60.24.146:7881/api/local/local/	1.81	56	0	56	FALSE	FALSE	TRUE	1	1.81
2020-05-13 10:35:07 +0000	06_find_signed_nanopubs_with_pattern	https://openphacts.cs.man.ac.uk/nanopub/grlc/api/local/local/	0.49	56	0	56	FALSE	FALSE	TRUE	1	0.49
2020-05-13 10:35:07 +0000	06_find_signed_nanopubs_with_pattern	http://grlc.np.dumontierlab.com/api/local/local/	0.33	56	0	56	FALSE	FALSE	TRUE	1	0.33
2020-05-13 10:35:08 +0000	06_find_signed_nanopubs_with_pattern	https://grlc.nanopubs.knows.idlab.ugent.be/api/local/local/	0.38	56	0	56	FALSE	FALSE	TRUE	1	0.38
2020-05-13 10:35:08 +0000	07_find_signed_nanopubs_with_text	http://grlc.nanopubs.lod.labs.vu.nl/api/local/local/	0.48	2	0	2	FALSE	FALSE	TRUE	1	0.48
2020-05-13 10:35:09 +0000	07_find_signed_nanopubs_with_text	http://grlc.np.scify.org/api/local/local/	3.78	2	0	2	FALSE	FALSE	TRUE	1	3.78
2020-05-13 10:35:12 +0000	07_find_signed_nanopubs_with_text	http://130.60.24.146:7881/api/local/local/	7.15	2	0	2	FALSE	FALSE	TRUE	1	7.15
2020-05-13 10:35:20 +0000	07_find_signed_nanopubs_with_text	https://openphacts.cs.man.ac.uk/nanopub/grlc/api/local/local/	0.63	2	0	2	FALSE	FALSE	TRUE	1	0.63
2020-05-13 10:35:20 +0000	07_find_signed_nanopubs_with_text	http://grlc.np.dumontierlab.com/api/local/local/	0.42	2	0	2	FALSE	FALSE	TRUE	1	0.42
2020-05-13 10:35:21 +0000	07_find_signed_nanopubs_with_text	https://grlc.nanopubs.knows.idlab.ugent.be/api/local/local/	0.48	2	0	2	FALSE	FALSE	TRUE	1	0.48
2020-05-13 10:35:21 +0000	08_find_signed_nanopubs_with_uri	http://grlc.nanopubs.lod.labs.vu.nl/api/local/local/	0.28	18	0	18	FALSE	FALSE	TRUE	1	0.28
2020-05-13 10:35:22 +0000	08_find_signed_nanopubs_with_uri	http://grlc.np.scify.org/api/local/local/	0.62	18	0	18	FALSE	FALSE	TRUE	1	0.62
2020-05-13 10:35:22 +0000	08_find_signed_nanopubs_with_uri	http://130.60.24.146:7881/api/local/local/	0.4	18	0	18	FALSE	FALSE	TRUE	1	0.4
2020-05-13 10:35:23 +0000	08_find_signed_nanopubs_with_uri	https://openphacts.cs.man.ac.uk/nanopub/grlc/api/local/local/	0.56	18	0	18	FALSE	FALSE	TRUE	1	0.56
2020-05-13 10:35:23 +0000	08_find_signed_nanopubs_with_uri	http://grlc.np.dumontierlab.com/api/local/local/	0.32	18	0	18	FALSE	FALSE	TRUE	1	0.32
2020-05-13 10:35:24 +0000	08_find_signed_nanopubs_with_uri	https://grlc.nanopubs.knows.idlab.ugent.be/api/local/local/	0.33	18	0	18	FALSE	FALSE	TRUE	1	0.33
2020-05-13 10:35:24 +0000	09_get_all_indexes	http://grlc.nanopubs.lod.labs.vu.nl/api/local/local/	0.44	227	0	227	FALSE	FALSE	TRUE	1	0.44
2020-05-13 10:35:25 +0000	09_get_all_indexes	http://grlc.np.scify.org/api/local/local/	10.31	227	0	227	FALSE	FALSE	TRUE	1	10.31
2020-05-13 10:35:35 +0000	09_get_all_indexes	http://130.60.24.146:7881/api/local/local/	7.3	227	0	227	FALSE	FALSE	TRUE	1	7.3
2020-05-13 10:35:42 +0000	09_get_all_indexes	https://openphacts.cs.man.ac.uk/nanopub/grlc/api/local/local/	0.8	227	0	227	FALSE	FALSE	TRUE	1	0.8
2020-05-13 10:35:43 +0000	09_get_all_indexes	http://grlc.np.dumontierlab.com/api/local/local/	0.54	227	0	227	FALSE	FALSE	TRUE	1	0.54
2020-05-13 10:35:44 +0000	09_get_all_indexes	https://grlc.nanopubs.knows.idlab.ugent.be/api/local/local/	0.78	227	0	227	FALSE	FALSE	TRUE	1	0.78
2020-05-13 10:35:44 +0000	10_get_all_users	http://grlc.nanopubs.lod.labs.vu.nl/api/local/local/	0.32	41	0	41	FALSE	FALSE	TRUE	1	0.32
2020-05-13 10:35:45 +0000	10_get_all_users	http://grlc.np.scify.org/api/local/local/	1.5	41	0	41	FALSE	FALSE	TRUE	1	1.5
2020-05-13 10:35:46 +0000	10_get_all_users	http://130.60.24.146:7881/api/local/local/	1.71	41	0	41	FALSE	FALSE	TRUE	1	1.71
2020-05-13 10:35:48 +0000	10_get_all_users	https://openphacts.cs.man.ac.uk/nanopub/grlc/api/local/local/	0.43	41	0	41	FALSE	FALSE	TRUE	1	0.43
2020-05-13 10:35:49 +0000	10_get_all_users	http://grlc.np.dumontierlab.com/api/local/local/	0.31	41	0	41	FALSE	FALSE	TRUE	1	0.31
2020-05-13 10:35:49 +0000	10_get_all_users	https://grlc.nanopubs.knows.idlab.ugent.be/api/local/local/	0.3	41	0	41	FALSE	FALSE	TRUE	1	0.3
2020-05-13 10:35:49 +0000	11_get_backlinks	http://grlc.nanopubs.lod.labs.vu.nl/api/local/local/	0.2	13	0	13	FALSE	FALSE	TRUE	1	0.2
2020-05-13 10:35:49 +0000	11_get_backlinks	http://grlc.np.scify.org/api/local/local/	0.49	13	0	13	FALSE	FALSE	TRUE	1	0.49
2020-05-13 10:35:50 +0000	11_get_backlinks	http://130.60.24.146:7881/api/local/local/	0.3	13	0	13	FALSE	FALSE	TRUE	1	0.3
2020-05-13 10:35:50 +0000	11_get_backlinks	https://openphacts.cs.man.ac.uk/nanopub/grlc/api/local/local/	0.28	13	0	13	FALSE	FALSE	TRUE	1	0.28
2020-05-13 10:35:51 +0000	11_get_backlinks	http://grlc.np.dumontierlab.com/api/local/local/	0.25	13	0	13	FALSE	FALSE	TRUE	1	0.25
2020-05-13 10:35:51 +0000	11_get_backlinks	https://grlc.nanopubs.knows.idlab.ugent.be/api/local/local/	0.25	13	0	13	FALSE	FALSE	TRUE	1	0.25
2020-05-13 10:35:51 +0000	12_get_deep_backlinks	http://grlc.nanopubs.lod.labs.vu.nl/api/local/local/	0.35	771	0	771	FALSE	FALSE	TRUE	1	0.35
2020-05-13 10:35:52 +0000	12_get_deep_backlinks	http://grlc.np.scify.org/api/local/local/	2.02	771	0	771	FALSE	FALSE	TRUE	1	2.02
2020-05-13 10:35:54 +0000	12_get_deep_backlinks	http://130.60.24.146:7881/api/local/local/	0.67	771	0	771	FALSE	FALSE	TRUE	1	0.67
2020-05-13 10:35:54 +0000	12_get_deep_backlinks	https://openphacts.cs.man.ac.uk/nanopub/grlc/api/local/local/	0.41	771	0	771	FALSE	FALSE	TRUE	1	0.41
2020-05-13 10:35:55 +0000	12_get_deep_backlinks	http://grlc.np.dumontierlab.com/api/local/local/	0.32	771	0	771	FALSE	FALSE	TRUE	1	0.32
2020-05-13 10:35:55 +0000	12_get_deep_backlinks	https://grlc.nanopubs.knows.idlab.ugent.be/api/local/local/	0.32	771	0	771	FALSE	FALSE	TRUE	1	0.32
2020-05-13 10:35:56 +0000	13_get_latest_version	http://grlc.nanopubs.lod.labs.vu.nl/api/local/local/	0.23	1	0	1	FALSE	FALSE	TRUE	1	0.23
2020-05-13 10:35:56 +0000	13_get_latest_version	http://grlc.np.scify.org/api/local/local/	0.52	1	0	1	FALSE	FALSE	TRUE	1	0.52
2020-05-13 10:35:56 +0000	13_get_latest_version	http://130.60.24.146:7881/api/local/local/	0.28	1	0	1	FALSE	FALSE	TRUE	1	0.28
2020-05-13 10:35:57 +0000	13_get_latest_version	https://openphacts.cs.man.ac.uk/nanopub/grlc/api/local/local/	0.4	1	0	1	FALSE	FALSE	TRUE	1	0.4
2020-05-13 10:35:57 +0000	13_get_latest_version	http://grlc.np.dumontierlab.com/api/local/local/	0.25	1	0	1	FALSE	FALSE	TRUE	1	0.25
2020-05-13 10:35:58 +0000	13_get_latest_version	https://grlc.nanopubs.knows.idlab.ugent.be/api/local/local/	0.26	1	0	1	FALSE	FALSE	TRUE	1	0.26
2020-05-13 10:35:58 +0000	14_get_nanopub_count	http://grlc.nanopubs.lod.labs.vu.nl/api/local/local/	0.21	1	0	1	FALSE	FALSE	TRUE	1	0.21
2020-05-13 10:35:58 +0000	14_get_nanopub_count	http://grlc.np.scify.org/api/local/local/	0.49	1	0	1	FALSE	FALSE	TRUE	1	0.49
2020-05-13 10:35:59 +0000	14_get_nanopub_count	http://130.60.24.146:7881/api/local/local/	0.32	1	0	1	FALSE	FALSE	TRUE	1	0.32
2020-05-13 10:35:59 +0000	14_get_nanopub_count	https://openphacts.cs.man.ac.uk/nanopub/grlc/api/local/local/	0.28	1	0	1	FALSE	FALSE	TRUE	1	0.28
2020-05-13 10:35:59 +0000	14_get_nanopub_count	http://grlc.np.dumontierlab.com/api/local/local/	0.19	1	0	1	FALSE	FALSE	TRUE	1	0.19
2020-05-13 10:36:00 +0000	14_get_nanopub_count	https://grlc.nanopubs.knows.idlab.ugent.be/api/local/local/	0.21	1	0	1	FALSE	FALSE	TRUE	1	0.21

## Sheet: Maastricht
Time	Query	Service URL	Time	Results	Error	Results expected	has timeout	has error	has full result	# true	full result time
2020-05-14 07:04:47 +0000	01_find_nanopubs	http://grlc.nanopubs.lod.labs.vu.nl/api/local/local/	0.15	1000	0	1000	FALSE	FALSE	TRUE	1	0.15
2020-05-14 07:04:47 +0000	01_find_nanopubs	http://grlc.np.scify.org/api/local/local/	2.08	1000	0	1000	FALSE	FALSE	TRUE	1	2.08
2020-05-14 07:04:49 +0000	01_find_nanopubs	http://130.60.24.146:7881/api/local/local/	0.01	0	1	1000	FALSE	TRUE	FALSE	1
2020-05-14 07:04:50 +0000	01_find_nanopubs	https://openphacts.cs.man.ac.uk/nanopub/grlc/api/local/local/	0.38	1000	0	1000	FALSE	FALSE	TRUE	1	0.38
2020-05-14 07:04:50 +0000	01_find_nanopubs	http://grlc.np.dumontierlab.com/api/local/local/	0.12	1000	0	1000	FALSE	FALSE	TRUE	1	0.12
2020-05-14 07:04:50 +0000	01_find_nanopubs	https://grlc.nanopubs.knows.idlab.ugent.be/api/local/local/	0.19	1000	0	1000	FALSE	FALSE	TRUE	1	0.19
2020-05-14 07:04:50 +0000	02_find_nanopubs_with_pattern	http://grlc.nanopubs.lod.labs.vu.nl/api/local/local/	0.12	57	0	57	FALSE	FALSE	TRUE	1	0.12
2020-05-14 07:04:50 +0000	02_find_nanopubs_with_pattern	http://grlc.np.scify.org/api/local/local/	1.84	57	0	57	FALSE	FALSE	TRUE	1	1.84
2020-05-14 07:04:52 +0000	02_find_nanopubs_with_pattern	http://130.60.24.146:7881/api/local/local/	0.01	0	1	57	FALSE	TRUE	FALSE	1
2020-05-14 07:04:52 +0000	02_find_nanopubs_with_pattern	https://openphacts.cs.man.ac.uk/nanopub/grlc/api/local/local/	0.25	57	0	57	FALSE	FALSE	TRUE	1	0.25
2020-05-14 07:04:53 +0000	02_find_nanopubs_with_pattern	http://grlc.np.dumontierlab.com/api/local/local/	0.09	57	0	57	FALSE	FALSE	TRUE	1	0.09
2020-05-14 07:04:53 +0000	02_find_nanopubs_with_pattern	https://grlc.nanopubs.knows.idlab.ugent.be/api/local/local/	0.15	57	0	57	FALSE	FALSE	TRUE	1	0.15
2020-05-14 07:04:53 +0000	03_find_nanopubs_with_text	http://grlc.nanopubs.lod.labs.vu.nl/api/local/local/	0.55	1000	0	1000	FALSE	FALSE	TRUE	1	0.55
2020-05-14 07:04:53 +0000	03_find_nanopubs_with_text	http://grlc.np.scify.org/api/local/local/	21.11	1000	0	1000	FALSE	FALSE	TRUE	1	21.11
2020-05-14 07:05:15 +0000	03_find_nanopubs_with_text	http://130.60.24.146:7881/api/local/local/	0.01	0	1	1000	FALSE	TRUE	FALSE	1
2020-05-14 07:05:15 +0000	03_find_nanopubs_with_text	https://openphacts.cs.man.ac.uk/nanopub/grlc/api/local/local/	0.94	1000	0	1000	FALSE	FALSE	TRUE	1	0.94
2020-05-14 07:05:16 +0000	03_find_nanopubs_with_text	http://grlc.np.dumontierlab.com/api/local/local/	0.55	1000	0	1000	FALSE	FALSE	TRUE	1	0.55
2020-05-14 07:05:16 +0000	03_find_nanopubs_with_text	https://grlc.nanopubs.knows.idlab.ugent.be/api/local/local/	0.66	1000	0	1000	FALSE	FALSE	TRUE	1	0.66
2020-05-14 07:05:17 +0000	04_find_nanopubs_with_uri	http://grlc.nanopubs.lod.labs.vu.nl/api/local/local/	0.14	18	0	18	FALSE	FALSE	TRUE	1	0.14
2020-05-14 07:05:17 +0000	04_find_nanopubs_with_uri	http://grlc.np.scify.org/api/local/local/	0.73	18	0	18	FALSE	FALSE	TRUE	1	0.73
2020-05-14 07:05:18 +0000	04_find_nanopubs_with_uri	http://130.60.24.146:7881/api/local/local/	0.01	0	1	18	FALSE	TRUE	FALSE	1
2020-05-14 07:05:18 +0000	04_find_nanopubs_with_uri	https://openphacts.cs.man.ac.uk/nanopub/grlc/api/local/local/	0.25	18	0	18	FALSE	FALSE	TRUE	1	0.25
2020-05-14 07:05:18 +0000	04_find_nanopubs_with_uri	http://grlc.np.dumontierlab.com/api/local/local/	0.1	18	0	18	FALSE	FALSE	TRUE	1	0.1
2020-05-14 07:05:18 +0000	04_find_nanopubs_with_uri	https://grlc.nanopubs.knows.idlab.ugent.be/api/local/local/	0.15	18	0	18	FALSE	FALSE	TRUE	1	0.15
2020-05-14 07:05:18 +0000	05_find_signed_nanopubs	http://grlc.nanopubs.lod.labs.vu.nl/api/local/local/	0.13	22	0	22	FALSE	FALSE	TRUE	1	0.13
2020-05-14 07:05:19 +0000	05_find_signed_nanopubs	http://grlc.np.scify.org/api/local/local/	0.75	22	0	22	FALSE	FALSE	TRUE	1	0.75
2020-05-14 07:05:19 +0000	05_find_signed_nanopubs	http://130.60.24.146:7881/api/local/local/	0.02	0	1	22	FALSE	TRUE	FALSE	1
2020-05-14 07:05:19 +0000	05_find_signed_nanopubs	https://openphacts.cs.man.ac.uk/nanopub/grlc/api/local/local/	0.28	22	0	22	FALSE	FALSE	TRUE	1	0.28
2020-05-14 07:05:20 +0000	05_find_signed_nanopubs	http://grlc.np.dumontierlab.com/api/local/local/	0.12	22	0	22	FALSE	FALSE	TRUE	1	0.12
2020-05-14 07:05:20 +0000	05_find_signed_nanopubs	https://grlc.nanopubs.knows.idlab.ugent.be/api/local/local/	0.15	22	0	22	FALSE	FALSE	TRUE	1	0.15
2020-05-14 07:05:20 +0000	06_find_signed_nanopubs_with_pattern	http://grlc.nanopubs.lod.labs.vu.nl/api/local/local/	0.17	56	0	56	FALSE	FALSE	TRUE	1	0.17
2020-05-14 07:05:20 +0000	06_find_signed_nanopubs_with_pattern	http://grlc.np.scify.org/api/local/local/	2.02	56	0	56	FALSE	FALSE	TRUE	1	2.02
2020-05-14 07:05:22 +0000	06_find_signed_nanopubs_with_pattern	http://130.60.24.146:7881/api/local/local/	0.01	0	1	56	FALSE	TRUE	FALSE	1
2020-05-14 07:05:22 +0000	06_find_signed_nanopubs_with_pattern	https://openphacts.cs.man.ac.uk/nanopub/grlc/api/local/local/	0.32	56	0	56	FALSE	FALSE	TRUE	1	0.32
2020-05-14 07:05:23 +0000	06_find_signed_nanopubs_with_pattern	http://grlc.np.dumontierlab.com/api/local/local/	0.14	56	0	56	FALSE	FALSE	TRUE	1	0.14
2020-05-14 07:05:23 +0000	06_find_signed_nanopubs_with_pattern	https://grlc.nanopubs.knows.idlab.ugent.be/api/local/local/	0.19	56	0	56	FALSE	FALSE	TRUE	1	0.19
2020-05-14 07:05:23 +0000	07_find_signed_nanopubs_with_text	http://grlc.nanopubs.lod.labs.vu.nl/api/local/local/	0.31	2	0	2	FALSE	FALSE	TRUE	1	0.31
2020-05-14 07:05:23 +0000	07_find_signed_nanopubs_with_text	http://grlc.np.scify.org/api/local/local/	3.86	2	0	2	FALSE	FALSE	TRUE	1	3.86
2020-05-14 07:05:27 +0000	07_find_signed_nanopubs_with_text	http://130.60.24.146:7881/api/local/local/	0.01	0	1	2	FALSE	TRUE	FALSE	1
2020-05-14 07:05:27 +0000	07_find_signed_nanopubs_with_text	https://openphacts.cs.man.ac.uk/nanopub/grlc/api/local/local/	0.48	2	0	2	FALSE	FALSE	TRUE	1	0.48
2020-05-14 07:05:28 +0000	07_find_signed_nanopubs_with_text	http://grlc.np.dumontierlab.com/api/local/local/	0.23	2	0	2	FALSE	FALSE	TRUE	1	0.23
2020-05-14 07:05:28 +0000	07_find_signed_nanopubs_with_text	https://grlc.nanopubs.knows.idlab.ugent.be/api/local/local/	0.3	2	0	2	FALSE	FALSE	TRUE	1	0.3
2020-05-14 07:05:28 +0000	08_find_signed_nanopubs_with_uri	http://grlc.nanopubs.lod.labs.vu.nl/api/local/local/	0.2	18	0	18	FALSE	FALSE	TRUE	1	0.2
2020-05-14 07:05:29 +0000	08_find_signed_nanopubs_with_uri	http://grlc.np.scify.org/api/local/local/	0.43	18	0	18	FALSE	FALSE	TRUE	1	0.43
2020-05-14 07:05:29 +0000	08_find_signed_nanopubs_with_uri	http://130.60.24.146:7881/api/local/local/	0.01	0	1	18	FALSE	TRUE	FALSE	1
2020-05-14 07:05:29 +0000	08_find_signed_nanopubs_with_uri	https://openphacts.cs.man.ac.uk/nanopub/grlc/api/local/local/	0.37	18	0	18	FALSE	FALSE	TRUE	1	0.37
2020-05-14 07:05:30 +0000	08_find_signed_nanopubs_with_uri	http://grlc.np.dumontierlab.com/api/local/local/	0.17	18	0	18	FALSE	FALSE	TRUE	1	0.17
2020-05-14 07:05:30 +0000	08_find_signed_nanopubs_with_uri	https://grlc.nanopubs.knows.idlab.ugent.be/api/local/local/	0.19	18	0	18	FALSE	FALSE	TRUE	1	0.19
2020-05-14 07:05:30 +0000	09_get_all_indexes	http://grlc.nanopubs.lod.labs.vu.nl/api/local/local/	0.27	227	0	227	FALSE	FALSE	TRUE	1	0.27
2020-05-14 07:05:30 +0000	09_get_all_indexes	http://grlc.np.scify.org/api/local/local/	9.16	227	0	227	FALSE	FALSE	TRUE	1	9.16
2020-05-14 07:05:40 +0000	09_get_all_indexes	http://130.60.24.146:7881/api/local/local/	0.01	0	1	227	FALSE	TRUE	FALSE	1
2020-05-14 07:05:40 +0000	09_get_all_indexes	https://openphacts.cs.man.ac.uk/nanopub/grlc/api/local/local/	0.7	227	0	227	FALSE	FALSE	TRUE	1	0.7
2020-05-14 07:05:40 +0000	09_get_all_indexes	http://grlc.np.dumontierlab.com/api/local/local/	0.28	227	0	227	FALSE	FALSE	TRUE	1	0.28
2020-05-14 07:05:41 +0000	09_get_all_indexes	https://grlc.nanopubs.knows.idlab.ugent.be/api/local/local/	0.69	227	0	227	FALSE	FALSE	TRUE	1	0.69
2020-05-14 07:05:41 +0000	10_get_all_users	http://grlc.nanopubs.lod.labs.vu.nl/api/local/local/	0.14	41	0	41	FALSE	FALSE	TRUE	1	0.14
2020-05-14 07:05:41 +0000	10_get_all_users	http://grlc.np.scify.org/api/local/local/	2.5	41	0	41	FALSE	FALSE	TRUE	1	2.5
2020-05-14 07:05:44 +0000	10_get_all_users	http://130.60.24.146:7881/api/local/local/	0.01	0	1	41	FALSE	TRUE	FALSE	1
2020-05-14 07:05:44 +0000	10_get_all_users	https://openphacts.cs.man.ac.uk/nanopub/grlc/api/local/local/	0.29	41	0	41	FALSE	FALSE	TRUE	1	0.29
2020-05-14 07:05:44 +0000	10_get_all_users	http://grlc.np.dumontierlab.com/api/local/local/	0.13	41	0	41	FALSE	FALSE	TRUE	1	0.13
2020-05-14 07:05:45 +0000	10_get_all_users	https://grlc.nanopubs.knows.idlab.ugent.be/api/local/local/	0.18	41	0	41	FALSE	FALSE	TRUE	1	0.18
2020-05-14 07:05:45 +0000	11_get_backlinks	http://grlc.nanopubs.lod.labs.vu.nl/api/local/local/	0.05	13	0	13	FALSE	FALSE	TRUE	1	0.05
2020-05-14 07:05:45 +0000	11_get_backlinks	http://grlc.np.scify.org/api/local/local/	0.46	13	0	13	FALSE	FALSE	TRUE	1	0.46
2020-05-14 07:05:45 +0000	11_get_backlinks	http://130.60.24.146:7881/api/local/local/	0.02	0	1	13	FALSE	TRUE	FALSE	1
2020-05-14 07:05:45 +0000	11_get_backlinks	https://openphacts.cs.man.ac.uk/nanopub/grlc/api/local/local/	0.14	13	0	13	FALSE	FALSE	TRUE	1	0.14
2020-05-14 07:05:46 +0000	11_get_backlinks	http://grlc.np.dumontierlab.com/api/local/local/	0.03	13	0	13	FALSE	FALSE	TRUE	1	0.03
2020-05-14 07:05:46 +0000	11_get_backlinks	https://grlc.nanopubs.knows.idlab.ugent.be/api/local/local/	0.09	13	0	13	FALSE	FALSE	TRUE	1	0.09
2020-05-14 07:05:46 +0000	12_get_deep_backlinks	http://grlc.nanopubs.lod.labs.vu.nl/api/local/local/	0.09	771	0	771	FALSE	FALSE	TRUE	1	0.09
2020-05-14 07:05:46 +0000	12_get_deep_backlinks	http://grlc.np.scify.org/api/local/local/	1.49	771	0	771	FALSE	FALSE	TRUE	1	1.49
2020-05-14 07:05:47 +0000	12_get_deep_backlinks	http://130.60.24.146:7881/api/local/local/	0.01	0	1	771	FALSE	TRUE	FALSE	1
2020-05-14 07:05:47 +0000	12_get_deep_backlinks	https://openphacts.cs.man.ac.uk/nanopub/grlc/api/local/local/	0.25	771	0	771	FALSE	FALSE	TRUE	1	0.25
2020-05-14 07:05:48 +0000	12_get_deep_backlinks	http://grlc.np.dumontierlab.com/api/local/local/	0.07	771	0	771	FALSE	FALSE	TRUE	1	0.07
2020-05-14 07:05:48 +0000	12_get_deep_backlinks	https://grlc.nanopubs.knows.idlab.ugent.be/api/local/local/	0.12	771	0	771	FALSE	FALSE	TRUE	1	0.12
2020-05-14 07:05:48 +0000	13_get_latest_version	http://grlc.nanopubs.lod.labs.vu.nl/api/local/local/	0.1	1	0	1	FALSE	FALSE	TRUE	1	0.1
2020-05-14 07:05:48 +0000	13_get_latest_version	http://grlc.np.scify.org/api/local/local/	0.48	1	0	1	FALSE	FALSE	TRUE	1	0.48
2020-05-14 07:05:49 +0000	13_get_latest_version	http://130.60.24.146:7881/api/local/local/	0.01	0	1	1	FALSE	TRUE	FALSE	1
2020-05-14 07:05:49 +0000	13_get_latest_version	https://openphacts.cs.man.ac.uk/nanopub/grlc/api/local/local/	0.22	1	0	1	FALSE	FALSE	TRUE	1	0.22
2020-05-14 07:05:49 +0000	13_get_latest_version	http://grlc.np.dumontierlab.com/api/local/local/	0.09	1	0	1	FALSE	FALSE	TRUE	1	0.09
2020-05-14 07:05:49 +0000	13_get_latest_version	https://grlc.nanopubs.knows.idlab.ugent.be/api/local/local/	0.13	1	0	1	FALSE	FALSE	TRUE	1	0.13
2020-05-14 07:05:49 +0000	14_get_nanopub_count	http://grlc.nanopubs.lod.labs.vu.nl/api/local/local/	0.07	1	0	1	FALSE	FALSE	TRUE	1	0.07
2020-05-14 07:05:49 +0000	14_get_nanopub_count	http://grlc.np.scify.org/api/local/local/	0.63	1	0	1	FALSE	FALSE	TRUE	1	0.63
2020-05-14 07:05:50 +0000	14_get_nanopub_count	http://130.60.24.146:7881/api/local/local/	0.02	0	1	1	FALSE	TRUE	FALSE	1
2020-05-14 07:05:50 +0000	14_get_nanopub_count	https://openphacts.cs.man.ac.uk/nanopub/grlc/api/local/local/	0.17	1	0	1	FALSE	FALSE	TRUE	1	0.17
2020-05-14 07:05:50 +0000	14_get_nanopub_count	http://grlc.np.dumontierlab.com/api/local/local/	0.07	1	0	1	FALSE	FALSE	TRUE	1	0.07
2020-05-14 07:05:50 +0000	14_get_nanopub_count	https://grlc.nanopubs.knows.idlab.ugent.be/api/local/local/	0.1	1	0	1	FALSE	FALSE	TRUE	1	0.1

## Sheet: Manchester
Time	Query	Service URL	Time	Results	Error	Results expected	has timeout	has error	has full result	# true	full result time
2020-05-13 17:22:54 +0000	01_find_nanopubs	http://grlc.nanopubs.lod.labs.vu.nl/api/local/local/	0.79	1000	0	1000	FALSE	FALSE	TRUE	1	0.79
2020-05-13 17:22:55 +0000	01_find_nanopubs	http://grlc.np.scify.org/api/local/local/	3.36	1000	0	1000	FALSE	FALSE	TRUE	1	3.36
2020-05-13 17:22:58 +0000	01_find_nanopubs	http://130.60.24.146:7881/api/local/local/	1.92	1000	0	1000	FALSE	FALSE	TRUE	1	1.92
2020-05-13 17:23:00 +0000	01_find_nanopubs	https://openphacts.cs.man.ac.uk/nanopub/grlc/api/local/local/	0.47	1000	0	1000	FALSE	FALSE	TRUE	1	0.47
2020-05-13 17:23:01 +0000	01_find_nanopubs	http://grlc.np.dumontierlab.com/api/local/local/	0.88	1000	0	1000	FALSE	FALSE	TRUE	1	0.88
2020-05-13 17:23:02 +0000	01_find_nanopubs	https://grlc.nanopubs.knows.idlab.ugent.be/api/local/local/	0.44	1000	0	1000	FALSE	FALSE	TRUE	1	0.44
2020-05-13 17:23:02 +0000	02_find_nanopubs_with_pattern	http://grlc.nanopubs.lod.labs.vu.nl/api/local/local/	0.24	57	0	57	FALSE	FALSE	TRUE	1	0.24
2020-05-13 17:23:03 +0000	02_find_nanopubs_with_pattern	http://grlc.np.scify.org/api/local/local/	1.14	57	0	57	FALSE	FALSE	TRUE	1	1.14
2020-05-13 17:23:04 +0000	02_find_nanopubs_with_pattern	http://130.60.24.146:7881/api/local/local/	1.25	57	0	57	FALSE	FALSE	TRUE	1	1.25
2020-05-13 17:23:05 +0000	02_find_nanopubs_with_pattern	https://openphacts.cs.man.ac.uk/nanopub/grlc/api/local/local/	0.31	57	0	57	FALSE	FALSE	TRUE	1	0.31
2020-05-13 17:23:06 +0000	02_find_nanopubs_with_pattern	http://grlc.np.dumontierlab.com/api/local/local/	0.21	57	0	57	FALSE	FALSE	TRUE	1	0.21
2020-05-13 17:23:06 +0000	02_find_nanopubs_with_pattern	https://grlc.nanopubs.knows.idlab.ugent.be/api/local/local/	0.35	57	0	57	FALSE	FALSE	TRUE	1	0.35
2020-05-13 17:23:07 +0000	03_find_nanopubs_with_text	http://grlc.nanopubs.lod.labs.vu.nl/api/local/local/	0.77	1000	0	1000	FALSE	FALSE	TRUE	1	0.77
2020-05-13 17:23:07 +0000	03_find_nanopubs_with_text	http://grlc.np.scify.org/api/local/local/	21.15	1000	0	1000	FALSE	FALSE	TRUE	1	21.15
2020-05-13 17:23:29 +0000	03_find_nanopubs_with_text	http://130.60.24.146:7881/api/local/local/	21.8	1000	0	1000	FALSE	FALSE	TRUE	1	21.8
2020-05-13 17:23:50 +0000	03_find_nanopubs_with_text	https://openphacts.cs.man.ac.uk/nanopub/grlc/api/local/local/	0.9	1000	0	1000	FALSE	FALSE	TRUE	1	0.9
2020-05-13 17:23:52 +0000	03_find_nanopubs_with_text	http://grlc.np.dumontierlab.com/api/local/local/	1.12	1000	0	1000	FALSE	FALSE	TRUE	1	1.12
2020-05-13 17:23:53 +0000	03_find_nanopubs_with_text	https://grlc.nanopubs.knows.idlab.ugent.be/api/local/local/	0.89	1000	0	1000	FALSE	FALSE	TRUE	1	0.89
2020-05-13 17:23:54 +0000	04_find_nanopubs_with_uri	http://grlc.nanopubs.lod.labs.vu.nl/api/local/local/	0.19	18	0	18	FALSE	FALSE	TRUE	1	0.19
2020-05-13 17:23:54 +0000	04_find_nanopubs_with_uri	http://grlc.np.scify.org/api/local/local/	11.07	18	0	18	FALSE	FALSE	TRUE	1	11.07
2020-05-13 17:24:05 +0000	04_find_nanopubs_with_uri	http://130.60.24.146:7881/api/local/local/	0.67	18	0	18	FALSE	FALSE	TRUE	1	0.67
2020-05-13 17:24:06 +0000	04_find_nanopubs_with_uri	https://openphacts.cs.man.ac.uk/nanopub/grlc/api/local/local/	0.32	18	0	18	FALSE	FALSE	TRUE	1	0.32
2020-05-13 17:24:07 +0000	04_find_nanopubs_with_uri	http://grlc.np.dumontierlab.com/api/local/local/	0.2	18	0	18	FALSE	FALSE	TRUE	1	0.2
2020-05-13 17:24:07 +0000	04_find_nanopubs_with_uri	https://grlc.nanopubs.knows.idlab.ugent.be/api/local/local/	0.32	18	0	18	FALSE	FALSE	TRUE	1	0.32
2020-05-13 17:24:07 +0000	05_find_signed_nanopubs	http://grlc.nanopubs.lod.labs.vu.nl/api/local/local/	0.2	22	0	22	FALSE	FALSE	TRUE	1	0.2
2020-05-13 17:24:08 +0000	05_find_signed_nanopubs	http://grlc.np.scify.org/api/local/local/	0.64	22	0	22	FALSE	FALSE	TRUE	1	0.64
2020-05-13 17:24:08 +0000	05_find_signed_nanopubs	http://130.60.24.146:7881/api/local/local/	1.29	22	0	22	FALSE	FALSE	TRUE	1	1.29
2020-05-13 17:24:10 +0000	05_find_signed_nanopubs	https://openphacts.cs.man.ac.uk/nanopub/grlc/api/local/local/	0.37	22	0	22	FALSE	FALSE	TRUE	1	0.37
2020-05-13 17:24:10 +0000	05_find_signed_nanopubs	http://grlc.np.dumontierlab.com/api/local/local/	0.24	22	0	22	FALSE	FALSE	TRUE	1	0.24
2020-05-13 17:24:11 +0000	05_find_signed_nanopubs	https://grlc.nanopubs.knows.idlab.ugent.be/api/local/local/	0.31	22	0	22	FALSE	FALSE	TRUE	1	0.31
2020-05-13 17:24:11 +0000	06_find_signed_nanopubs_with_pattern	http://grlc.nanopubs.lod.labs.vu.nl/api/local/local/	0.25	56	0	56	FALSE	FALSE	TRUE	1	0.25
2020-05-13 17:24:11 +0000	06_find_signed_nanopubs_with_pattern	http://grlc.np.scify.org/api/local/local/	1.22	56	0	56	FALSE	FALSE	TRUE	1	1.22
2020-05-13 17:24:13 +0000	06_find_signed_nanopubs_with_pattern	http://130.60.24.146:7881/api/local/local/	1.12	56	0	56	FALSE	FALSE	TRUE	1	1.12
2020-05-13 17:24:14 +0000	06_find_signed_nanopubs_with_pattern	https://openphacts.cs.man.ac.uk/nanopub/grlc/api/local/local/	0.39	56	0	56	FALSE	FALSE	TRUE	1	0.39
2020-05-13 17:24:14 +0000	06_find_signed_nanopubs_with_pattern	http://grlc.np.dumontierlab.com/api/local/local/	0.27	56	0	56	FALSE	FALSE	TRUE	1	0.27
2020-05-13 17:24:15 +0000	06_find_signed_nanopubs_with_pattern	https://grlc.nanopubs.knows.idlab.ugent.be/api/local/local/	0.33	56	0	56	FALSE	FALSE	TRUE	1	0.33
2020-05-13 17:24:15 +0000	07_find_signed_nanopubs_with_text	http://grlc.nanopubs.lod.labs.vu.nl/api/local/local/	0.48	2	0	2	FALSE	FALSE	TRUE	1	0.48
2020-05-13 17:24:16 +0000	07_find_signed_nanopubs_with_text	http://grlc.np.scify.org/api/local/local/	4.01	2	0	2	FALSE	FALSE	TRUE	1	4.01
2020-05-13 17:24:20 +0000	07_find_signed_nanopubs_with_text	http://130.60.24.146:7881/api/local/local/	5.17	2	0	2	FALSE	FALSE	TRUE	1	5.17
2020-05-13 17:24:25 +0000	07_find_signed_nanopubs_with_text	https://openphacts.cs.man.ac.uk/nanopub/grlc/api/local/local/	0.58	2	0	2	FALSE	FALSE	TRUE	1	0.58
2020-05-13 17:24:26 +0000	07_find_signed_nanopubs_with_text	http://grlc.np.dumontierlab.com/api/local/local/	0.43	2	0	2	FALSE	FALSE	TRUE	1	0.43
2020-05-13 17:24:26 +0000	07_find_signed_nanopubs_with_text	https://grlc.nanopubs.knows.idlab.ugent.be/api/local/local/	0.43	2	0	2	FALSE	FALSE	TRUE	1	0.43
2020-05-13 17:24:27 +0000	08_find_signed_nanopubs_with_uri	http://grlc.nanopubs.lod.labs.vu.nl/api/local/local/	0.24	18	0	18	FALSE	FALSE	TRUE	1	0.24
2020-05-13 17:24:27 +0000	08_find_signed_nanopubs_with_uri	http://grlc.np.scify.org/api/local/local/	0.43	18	0	18	FALSE	FALSE	TRUE	1	0.43
2020-05-13 17:24:28 +0000	08_find_signed_nanopubs_with_uri	http://130.60.24.146:7881/api/local/local/	0.39	18	0	18	FALSE	FALSE	TRUE	1	0.39
2020-05-13 17:24:28 +0000	08_find_signed_nanopubs_with_uri	https://openphacts.cs.man.ac.uk/nanopub/grlc/api/local/local/	0.5	18	0	18	FALSE	FALSE	TRUE	1	0.5
2020-05-13 17:24:29 +0000	08_find_signed_nanopubs_with_uri	http://grlc.np.dumontierlab.com/api/local/local/	0.3	18	0	18	FALSE	FALSE	TRUE	1	0.3
2020-05-13 17:24:29 +0000	08_find_signed_nanopubs_with_uri	https://grlc.nanopubs.knows.idlab.ugent.be/api/local/local/	0.3	18	0	18	FALSE	FALSE	TRUE	1	0.3
2020-05-13 17:24:30 +0000	09_get_all_indexes	http://grlc.nanopubs.lod.labs.vu.nl/api/local/local/	0.33	227	0	227	FALSE	FALSE	TRUE	1	0.33
2020-05-13 17:24:30 +0000	09_get_all_indexes	http://grlc.np.scify.org/api/local/local/	10.65	227	0	227	FALSE	FALSE	TRUE	1	10.65
2020-05-13 17:24:41 +0000	09_get_all_indexes	http://130.60.24.146:7881/api/local/local/	11.43	227	0	227	FALSE	FALSE	TRUE	1	11.43
2020-05-13 17:24:52 +0000	09_get_all_indexes	https://openphacts.cs.man.ac.uk/nanopub/grlc/api/local/local/	0.82	227	0	227	FALSE	FALSE	TRUE	1	0.82
2020-05-13 17:24:53 +0000	09_get_all_indexes	http://grlc.np.dumontierlab.com/api/local/local/	0.47	227	0	227	FALSE	FALSE	TRUE	1	0.47
2020-05-13 17:24:54 +0000	09_get_all_indexes	https://grlc.nanopubs.knows.idlab.ugent.be/api/local/local/	0.8	227	0	227	FALSE	FALSE	TRUE	1	0.8
2020-05-13 17:24:55 +0000	10_get_all_users	http://grlc.nanopubs.lod.labs.vu.nl/api/local/local/	0.22	41	0	41	FALSE	FALSE	TRUE	1	0.22
2020-05-13 17:24:55 +0000	10_get_all_users	http://grlc.np.scify.org/api/local/local/	1.53	41	0	41	FALSE	FALSE	TRUE	1	1.53
2020-05-13 17:24:57 +0000	10_get_all_users	http://130.60.24.146:7881/api/local/local/	1.65	41	0	41	FALSE	FALSE	TRUE	1	1.65
2020-05-13 17:24:58 +0000	10_get_all_users	https://openphacts.cs.man.ac.uk/nanopub/grlc/api/local/local/	0.38	41	0	41	FALSE	FALSE	TRUE	1	0.38
2020-05-13 17:24:59 +0000	10_get_all_users	http://grlc.np.dumontierlab.com/api/local/local/	0.27	41	0	41	FALSE	FALSE	TRUE	1	0.27
2020-05-13 17:24:59 +0000	10_get_all_users	https://grlc.nanopubs.knows.idlab.ugent.be/api/local/local/	0.4	41	0	41	FALSE	FALSE	TRUE	1	0.4
2020-05-13 17:25:00 +0000	11_get_backlinks	http://grlc.nanopubs.lod.labs.vu.nl/api/local/local/	0.12	13	0	13	FALSE	FALSE	TRUE	1	0.12
2020-05-13 17:25:00 +0000	11_get_backlinks	http://grlc.np.scify.org/api/local/local/	0.49	13	0	13	FALSE	FALSE	TRUE	1	0.49
2020-05-13 17:25:01 +0000	11_get_backlinks	http://130.60.24.146:7881/api/local/local/	0.28	13	0	13	FALSE	FALSE	TRUE	1	0.28
2020-05-13 17:25:01 +0000	11_get_backlinks	https://openphacts.cs.man.ac.uk/nanopub/grlc/api/local/local/	0.29	13	0	13	FALSE	FALSE	TRUE	1	0.29
2020-05-13 17:25:02 +0000	11_get_backlinks	http://grlc.np.dumontierlab.com/api/local/local/	0.11	13	0	13	FALSE	FALSE	TRUE	1	0.11
2020-05-13 17:25:02 +0000	11_get_backlinks	https://grlc.nanopubs.knows.idlab.ugent.be/api/local/local/	0.21	13	0	13	FALSE	FALSE	TRUE	1	0.21
2020-05-13 17:25:02 +0000	12_get_deep_backlinks	http://grlc.nanopubs.lod.labs.vu.nl/api/local/local/	0.22	771	0	771	FALSE	FALSE	TRUE	1	0.22
2020-05-13 17:25:03 +0000	12_get_deep_backlinks	http://grlc.np.scify.org/api/local/local/	1.29	771	0	771	FALSE	FALSE	TRUE	1	1.29
2020-05-13 17:25:04 +0000	12_get_deep_backlinks	http://130.60.24.146:7881/api/local/local/	1.99	771	0	771	FALSE	FALSE	TRUE	1	1.99
2020-05-13 17:25:06 +0000	12_get_deep_backlinks	https://openphacts.cs.man.ac.uk/nanopub/grlc/api/local/local/	0.29	771	0	771	FALSE	FALSE	TRUE	1	0.29
2020-05-13 17:25:06 +0000	12_get_deep_backlinks	http://grlc.np.dumontierlab.com/api/local/local/	0.24	771	0	771	FALSE	FALSE	TRUE	1	0.24
2020-05-13 17:25:07 +0000	12_get_deep_backlinks	https://grlc.nanopubs.knows.idlab.ugent.be/api/local/local/	0.3	771	0	771	FALSE	FALSE	TRUE	1	0.3
2020-05-13 17:25:07 +0000	13_get_latest_version	http://grlc.nanopubs.lod.labs.vu.nl/api/local/local/	0.15	1	0	1	FALSE	FALSE	TRUE	1	0.15
2020-05-13 17:25:07 +0000	13_get_latest_version	http://grlc.np.scify.org/api/local/local/	13.81	1	0	1	FALSE	FALSE	TRUE	1	13.81
2020-05-13 17:25:21 +0000	13_get_latest_version	http://130.60.24.146:7881/api/local/local/	0.24	1	0	1	FALSE	FALSE	TRUE	1	0.24
2020-05-13 17:25:22 +0000	13_get_latest_version	https://openphacts.cs.man.ac.uk/nanopub/grlc/api/local/local/	0.28	1	0	1	FALSE	FALSE	TRUE	1	0.28
2020-05-13 17:25:22 +0000	13_get_latest_version	http://grlc.np.dumontierlab.com/api/local/local/	0.17	1	0	1	FALSE	FALSE	TRUE	1	0.17
2020-05-13 17:25:22 +0000	13_get_latest_version	https://grlc.nanopubs.knows.idlab.ugent.be/api/local/local/	0.25	1	0	1	FALSE	FALSE	TRUE	1	0.25
2020-05-13 17:25:23 +0000	14_get_nanopub_count	http://grlc.nanopubs.lod.labs.vu.nl/api/local/local/	0.12	1	0	1	FALSE	FALSE	TRUE	1	0.12
2020-05-13 17:25:23 +0000	14_get_nanopub_count	http://grlc.np.scify.org/api/local/local/	0.37	1	0	1	FALSE	FALSE	TRUE	1	0.37
2020-05-13 17:25:23 +0000	14_get_nanopub_count	http://130.60.24.146:7881/api/local/local/	0.38	1	0	1	FALSE	FALSE	TRUE	1	0.38
2020-05-13 17:25:24 +0000	14_get_nanopub_count	https://openphacts.cs.man.ac.uk/nanopub/grlc/api/local/local/	0.29	1	0	1	FALSE	FALSE	TRUE	1	0.29
2020-05-13 17:25:24 +0000	14_get_nanopub_count	http://grlc.np.dumontierlab.com/api/local/local/	0.15	1	0	1	FALSE	FALSE	TRUE	1	0.15
2020-05-13 17:25:24 +0000	14_get_nanopub_count	https://grlc.nanopubs.knows.idlab.ugent.be/api/local/local/	0.27	1	0	1	FALSE	FALSE	TRUE	1	0.27
