# Supplementary material for: Semantic micro-contributions with decentralized nanopublication services
Source: PeerJ Comput Sci. 2021 Mar 8;7:e387. doi: 10.7717/peerj-cs.387 (PMC7959648; doi:10.7717/peerj-cs.387)
Supplement: Supplemental Information 1 — Contains the code and data that was used and generated for the performance evaluation and the usability study. [file peerj-cs-07-387-s001.zip › nanopub-services-eval/eval/eval.ods]

## Sheet: Sheet1
	grlc							ldf
Query	timeout without result	timeout with partial result	error without result	error with partial result	full result	full result time		timeout without result	timeout with partial result	error without result	error with partial result	full result	full result time
16_papers_x								0.00	0.00	0.03	0.00	0.97	10.07
15_papers								0.00	0.00	0.03	0.00	0.97	2.30
14_get_nanopub_count	0.00		0.03		0.97	0.23		0.00	0.00	0.03	0.00	0.97	6.54
13_get_latest_version	0.00		0.03		0.97	0.71
12_get_deep_backlinks	0.00		0.03		0.97	0.68
11_get_backlinks	0.00		0.03		0.97	0.21		0.00	0.00	0.03	0.00	0.97	1.53
10_get_all_users	0.00		0.03		0.97	0.65		0.00	0.13	0.03	0.03	0.80	31.09
09_get_all_indexes	0.00		0.03		0.97	3.52		0.97	0.00	0.03	0.00	0.00	#DIV/0!
08_find_signed_nanopubs_with_uri	0.00		0.03		0.97	0.34		0.00	0.20	0.03	0.07	0.70	29.53
07_find_signed_nanopubs_with_text	0.00		0.03		0.97	1.54
06_find_signed_nanopubs_with_pattern	0.00		0.03		0.97	0.73		0.00	0.00	0.03	0.03	0.93	9.57
05_find_signed_nanopubs	0.00		0.03		0.97	0.49		0.00	0.00	0.03	0.03	0.93	20.77
04_find_nanopubs_with_uri	0.00		0.03		0.97	0.78		0.80	0.17	0.03	0.00	0.00	#DIV/0!
03_find_nanopubs_with_text	0.00		0.07		0.93	6.46
02_find_nanopubs_with_pattern	0.00		0.03		0.97	0.55		0.00	0.00	0.03	0.07	0.90	6.69
01_find_nanopubs	0.00		0.03		0.97	1.02		0.00	0.23	0.03	0.07	0.67	35.26

## Sheet: Sheet2
	grlc	ldf	ldf/grlc
Query	full result time	full result time
01_find_nanopubs	1.02	35.26	34.48
02_find_nanopubs_with_pattern	0.55	6.69	12.20
03_find_nanopubs_with_text	6.46		0.00
04_find_nanopubs_with_uri	0.78	#DIV/0!	#DIV/0!
05_find_signed_nanopubs	0.49	20.77	42.05
06_find_signed_nanopubs_with_pattern	0.73	9.57	13.04
07_find_signed_nanopubs_with_text	1.54		0.00
08_find_signed_nanopubs_with_uri	0.34	29.53	86.50
09_get_all_indexes	3.52	#DIV/0!	#DIV/0!
10_get_all_users	0.65	31.09	47.71
11_get_backlinks	0.21	1.53	7.18
12_get_deep_backlinks	0.68		0.00
13_get_latest_version	0.71		0.00
14_get_nanopub_count	0.23	6.54	28.29
15_papers		2.30	#DIV/0!
16_papers_x		10.07	#DIV/0!
