# Supplementary material for: Semantic micro-contributions with decentralized nanopublication services
Source: PeerJ Comput Sci. 2021 Mar 8;7:e387. doi: 10.7717/peerj-cs.387 (PMC7959648; doi:10.7717/peerj-cs.387)
Supplement: Supplemental Information 1 — Contains the code and data that was used and generated for the performance evaluation and the usability study. [file peerj-cs-07-387-s001.zip › nanopub-services-eval/ldf-queries/02_find_nanopubs_with_pattern.rq]

prefix np: <http://www.nanopub.org/nschema#>
prefix npa: <http://purl.org/nanopub/admin/>
prefix dct: <http://purl.org/dc/terms/>

select ?np ?date ?pubkey where {
  graph npa:graph {
    ?np npa:hasHeadGraph ?h .
#    ?np npa:creationDay ?__day_iri .
#    ?np npa:creationMonth ?__month_iri .
#    ?np npa:creationYear ?__year_iri .
    ?np dct:created ?date .
  }
  graph ?h {
    ?np ?__graphpred_iri ?g .
  }
  graph ?g {
    ?__subj_iri <http://xmlns.com/foaf/0.1/knows> ?__obj_iri .
#    ?__subj_iri ?__pred_iri ?__objliteral .
  }
  optional {
    graph npa:graph {
      ?np npa:hasValidSignatureForPublicKey ?pubkey .
    }
  }
}
limit 1000
