# Supplementary material for: Semantic micro-contributions with decentralized nanopublication services
Source: PeerJ Comput Sci. 2021 Mar 8;7:e387. doi: 10.7717/peerj-cs.387 (PMC7959648; doi:10.7717/peerj-cs.387)
Supplement: Supplemental Information 1 — Contains the code and data that was used and generated for the performance evaluation and the usability study. [file peerj-cs-07-387-s001.zip › nanopub-services-eval/ldf-queries/11_get_backlinks.rq]

prefix npa: <http://purl.org/nanopub/admin/>

select ?linking_np ?pred where {
  graph npa:networkGraph {
    ?linking_np ?pred <http://purl.org/np/RAcS-hC0ZeMiUtaPz0PRoml6R61wA71lgjYZGa4zswKEQ> .
  }
}
limit 1000
