# Supplementary material for: Semantic micro-contributions with decentralized nanopublication services
Source: PeerJ Comput Sci. 2021 Mar 8;7:e387. doi: 10.7717/peerj-cs.387 (PMC7959648; doi:10.7717/peerj-cs.387)
Supplement: Supplemental Information 1 — Contains the code and data that was used and generated for the performance evaluation and the usability study. [file peerj-cs-07-387-s001.zip › nanopub-services-eval/ldf-queries/16_papers_x.rq]

prefix np: <http://www.nanopub.org/nschema#>
prefix npa: <http://purl.org/nanopub/admin/>
prefix npx: <http://purl.org/nanopub/x/>

select ?person ?paper where {
  graph npa:graph {
    ?np1 npa:hasHeadGraph ?h1 .
    ?np1 npa:hasValidSignatureForPublicKey "MIGfMA0GCSqGSIb3DQEBAQUAA4GNADCBiQKBgQCwUtewGCpT5vIfXYE1bmf/Uqu1ojqnWdYxv+ySO80ul8Gu7m8KoyPAwuvaPj0lvPtHrg000qMmkxzKhYknEjq8v7EerxZNYp5B3/3+5ZpuWOYAs78UnQVjbHSmDdmryr4D4VvvNIiUmd0yxci47dTFUj4DvfHnGd6hVe5+goqdcwIDAQAB" .
    ?np2 npa:hasHeadGraph ?h2 .
    ?np2 npa:hasValidSignatureForPublicKey ?pubkey2 .
  }

  graph ?h1 {
    ?np1 np:hasAssertion ?a1 .
  }
  graph ?a1 {
    <https://orcid.org/0000-0002-1267-0234> <http://xmlns.com/foaf/0.1/knows> ?person .
  }
  filter not exists {
    graph npa:graph {
      ?newversion1 npa:hasHeadGraph ?nh1 .
      ?newversion1 npa:hasValidSignatureForPublicKey "MIGfMA0GCSqGSIb3DQEBAQUAA4GNADCBiQKBgQCwUtewGCpT5vIfXYE1bmf/Uqu1ojqnWdYxv+ySO80ul8Gu7m8KoyPAwuvaPj0lvPtHrg000qMmkxzKhYknEjq8v7EerxZNYp5B3/3+5ZpuWOYAs78UnQVjbHSmDdmryr4D4VvvNIiUmd0yxci47dTFUj4DvfHnGd6hVe5+goqdcwIDAQAB" .
    }
    graph ?nh1 {
      ?newversion1 np:hasPublicationInfo ?ni1 .
    }
    graph ?ni1 {
      ?newversion1 npx:supersedes ?np1 .
    }
  }
  filter not exists {
    graph npa:graph {
      ?retraction1 npa:hasHeadGraph ?rh1 .
      ?retraction1 npa:hasValidSignatureForPublicKey "MIGfMA0GCSqGSIb3DQEBAQUAA4GNADCBiQKBgQCwUtewGCpT5vIfXYE1bmf/Uqu1ojqnWdYxv+ySO80ul8Gu7m8KoyPAwuvaPj0lvPtHrg000qMmkxzKhYknEjq8v7EerxZNYp5B3/3+5ZpuWOYAs78UnQVjbHSmDdmryr4D4VvvNIiUmd0yxci47dTFUj4DvfHnGd6hVe5+goqdcwIDAQAB" .
    }
    graph ?rh1 {
      ?retraction1 np:hasAssertion ?ra1 .
    }
    graph ?ra1 {
      ?somebody1 npx:retracts ?np1 .
    }
  }

  graph ?h2 {
    ?np2 np:hasAssertion ?a2 .
  }
  graph ?a2 {
    ?person <http://purl.org/petapico/o/paperclub#hasRead> ?paper .
  }
  filter not exists {
    graph npa:graph {
      ?newversion2 npa:hasHeadGraph ?nh2 .
      ?newversion2 npa:hasValidSignatureForPublicKey ?pubkey2 .
    }
    graph ?nh2 {
      ?newversion2 np:hasPublicationInfo ?ni2 .
    }
    graph ?ni2 {
      ?newversion2 npx:supersedes ?np2 .
    }
  }
  filter not exists {
    graph npa:graph {
      ?retraction2 npa:hasHeadGraph ?rh2 .
      ?retraction2 npa:hasValidSignatureForPublicKey ?pubkey2 .
    }
    graph ?rh2 {
      ?retraction2 np:hasAssertion ?ra2 .
    }
    graph ?ra2 {
      ?somebody2 npx:retracts ?np2 .
    }
  }
}
