# Supplementary material for: Semantic micro-contributions with decentralized nanopublication services
Source: PeerJ Comput Sci. 2021 Mar 8;7:e387. doi: 10.7717/peerj-cs.387 (PMC7959648; doi:10.7717/peerj-cs.387)
Supplement: Supplemental Information 1 — Contains the code and data that was used and generated for the performance evaluation and the usability study. [file peerj-cs-07-387-s001.zip › nanopub-services-eval/ldf-queries/09_get_all_indexes.rq]

prefix np: <http://www.nanopub.org/nschema#>
prefix npx: <http://purl.org/nanopub/x/>
prefix npa: <http://purl.org/nanopub/admin/>
prefix dce: <http://purl.org/dc/elements/1.1/>
prefix dct: <http://purl.org/dc/terms/>
prefix pav: <http://purl.org/pav/>
prefix prov: <http://www.w3.org/ns/prov#>

select ?np ?title ?date where {
  graph npa:graph {
    ?np npa:hasHeadGraph ?h .
    optional { ?np dct:created ?date . }
  }
  graph ?h {
    ?np np:hasPublicationInfo ?i .
  }
  graph ?i {
    ?np a npx:NanopubIndex .
    filter not exists { ?np a npx:IncompleteIndex . }
    optional { ?np dce:title ?title . }
  }
}
#order by desc(?date)
limit 1000
