# Supplementary material for: Semantic micro-contributions with decentralized nanopublication services
Source: PeerJ Comput Sci. 2021 Mar 8;7:e387. doi: 10.7717/peerj-cs.387 (PMC7959648; doi:10.7717/peerj-cs.387)
Supplement: Supplemental Information 1 — Contains the code and data that was used and generated for the performance evaluation and the usability study. [file peerj-cs-07-387-s001.zip › nanopub-services-eval/ldf-queries/15_papers.rq]

select ?person ?paper where {
  <https://orcid.org/0000-0002-1267-0234> <http://xmlns.com/foaf/0.1/knows> ?person .
  ?person <http://purl.org/petapico/o/paperclub#hasRead> ?paper .
}
